# Supplementary material for: Ranking of non-coding pathogenic variants and putative essential regions of the human genome
Source: Nat Commun. 2019 Nov 20;10:5241. doi: 10.1038/s41467-019-13212-3 (PMC6868241; doi:10.1038/s41467-019-13212-3)
Supplement: Supplementary file 3 — Supplementary Data 1 [file 41467_2019_13212_MOESM3_ESM.txt]

chromosome	start(1based,hg19)	genomic_element	distance_to_splice_site	variant_set
chr1	3075597	Intron_Dist	25461	gwas_catalog
chr1	3083712	Intron_Dist	18976	gwas_catalog
chr1	8021919	Promoter	65	mendelian
chr1	8021928	Promoter	74	mendelian
chr1	10003560	Exon_NCRNA	14	training
chr1	10042757	Exon_PCUTR	172	generalization_other
chr1	10353112	Intron_Dist	931	gwas_catalog
chr1	10385471	Intron_Dist	517	gwas_catalog
chr1	11046855	Hist_multi	4294	gwas_catalog
chr1	11083408	Exon_NCRNA	21	training
chr1	11171226	Intron_Dist	344	gwas_catalog
chr1	11280994	Intron_Dist	4702	gwas_catalog
chr1	11850973	PromFlanking	17	training
chr1	11856378	Exon_PCCDS	79	gwas_catalog
chr1	11899033	Exon_PCCDS	315	gwas_catalog
chr1	11918444	Exon_PCCDS	83	gwas_catalog
chr1	12042755	Intron_Dist	107	gwas_catalog
chr1	15772080	Intron_Dist	11	generalization_other
chr1	16091760	Intron_Dist	31	generalization_other
chr1	17306675	Promoter	406	gwas_catalog
chr1	17355075	Intron_Dist	19	training
chr1	17722363	Intron_Dist	203	gwas_catalog
chr1	19568972	Intron_Cis	4	gwas_catalog
chr1	19839115	OpenChrom	27186	gwas_catalog
chr1	20227723	Intron_Dist	3036	gwas_catalog
chr1	21410231	Intron_Dist	5399	gwas_catalog
chr1	21823292	H3K27me3	12719	gwas_catalog
chr1	21835920	Exon_NCRNA	91	training
chr1	21890386	Intron_Dist	147	gwas_catalog
chr1	22211006	Intron_Dist	14	generalization_other
chr1	22215993	Intron_Dist	480	training
chr1	22450487	Intron_Dist	2417	gwas_catalog
chr1	24172207	Exon_PCUTR	139	generalization_other
chr1	25891056	Exon_NCRNA	197	generalization_ncRNA
chr1	26143316	Exon_NCRNA	56	training
chr1	26774026	Intron_Dist	23	generalization_other
chr1	27219806	Intron_Dist	73	generalization_other
chr1	27227151	Promoter	259	generalization_other
chr1	31883925	CTCF	642	gwas_catalog
chr1	32242206	CTCF	-11926	gwas_catalog
chr1	38092723	Intron_Dist	2516	gwas_catalog
chr1	40558194	Intron_Dist	14	training
chr1	41223003	Exon_NCRNA	789	generalization_ncRNA
chr1	43392714	Exon_PCUTR	64	generalization_other
chr1	43395462	OpenChrom	10	training
chr1	45477937	Exon_NCRNA	21	training
chr1	45481173	Exon_NCRNA	165	mendelian
chr1	47882946	Exon_PCUTR	8955	generalization_other
chr1	51298205	Intron_Dist	25395	gwas_catalog
chr1	53871085	Hist_multi	7856	gwas_catalog
chr1	55505180	PromFlanking	538	training
chr1	64113966	Intron_Dist	221	training
chr1	64124734	Intron_Dist	522	training
chr1	65992625	Intron_Dist	1123	gwas_catalog
chr1	66170362	H3K27me3	68489	gwas_catalog
chr1	67702526	Intron_Dist	40	gwas_catalog
chr1	67705958	Exon_PCCDS	7	gwas_catalog
chr1	67731368	Hist_multi	7208	gwas_catalog
chr1	68656697	Intron_Dist	2940	gwas_catalog
chr1	70335682	Intron_Dist	3467	gwas_catalog
chr1	76190467	Exon_NCRNA	36	training
chr1	76200457	Exon_NCRNA	18	training
chr1	76211473	Exon_NCRNA	17	training
chr1	77528889	Exon_PCUTR	230	generalization_other
chr1	78381662	Intron_Dist	77	training
chr1	79094081	Intron_Cis	-2	gwas_catalog
chr1	85797110	PromFlanking	6543	gwas_catalog
chr1	86487914	Intron_Cis	8	gwas_catalog
chr1	88064857	Hist_multi	227606	gwas_catalog
chr1	91381763	Exon_PCUTR	785	mendelian
chr1	91382343	Exon_NCRNA	205	mendelian
chr1	91487748	Exon_PCUTR	202	training
chr1	92077097	Hist_multi	72318	gwas_catalog
chr1	92080059	Hist_multi	69356	gwas_catalog
chr1	92949058	Exon_NCRNA	86	training
chr1	94461770	Intron_Dist	18	training
chr1	94468019	Intron_Dist	470	training
chr1	94509047	Intron_Dist	15	generalization_other
chr1	94509799	Intron_Dist	369	training
chr1	94525509	Intron_Dist	294	training
chr1	94566773	CTCF	1797	training
chr1	94576926	Intron_Dist	67	generalization_other
chr1	94578638	Intron_Dist	15	training
chr1	95053353	Intron_Dist	-1034	gwas_catalog
chr1	98515539	PromFlanking	606	generalization_other
chr1	100046246	OpenChrom	19621	gwas_catalog
chr1	100381954	Intron_Dist	11	generalization_other
chr1	100661453	Exon_PCUTR	526	mendelian
chr1	100672742	Intron_Dist	549	training
chr1	101738121	Hist_multi	33744	gwas_catalog
chr1	103386637	Intron_Dist	436	training
chr1	103488576	Intron_Dist	23	training
chr1	108343087	Intron_Dist	15008	gwas_catalog
chr1	109817590	Exon_NCRNA	947	gwas_catalog
chr1	109817838	Exon_NCRNA	1195	gwas_catalog
chr1	109818530	PromFlanking	1887	gwas_catalog
chr1	109822166	Hist_multi	613	gwas_catalog
chr1	110151229	Exon_PCUTR	23	training
chr1	110366083	PromFlanking	4991	gwas_catalog
chr1	112416363	Intron_Dist	16924	gwas_catalog
chr1	113498814	Exon_PCUTR	158	training
chr1	114303808	Hist_multi	2164	gwas_catalog
chr1	114377568	Exon_PCCDS	37	gwas_catalog
chr1	114948281	Exon_PCCDS	101	gwas_catalog
chr1	115823387	Hist_multi	2475	gwas_catalog
chr1	145507646	Exon_NCRNA	23	test
chr1	145727683	Exon_PCUTR	18	gwas_catalog
chr1	149906413	Exon_PCCDS	7	gwas_catalog
chr1	150769275	Exon_PCUTR	100	generalization_other
chr1	150860471	Intron_Dist	681	gwas_catalog
chr1	150940625	Exon_PCCDS	26	gwas_catalog
chr1	151372055	Exon_NCRNA	149	test
chr1	151801680	PromFlanking	224	gwas_catalog
chr1	152083325	Exon_PCCDS	2230	gwas_catalog
chr1	152118217	Intron_Dist	11220	gwas_catalog
chr1	152300817	Intron_Dist	3153	gwas_catalog
chr1	152440910	H3K9me3	23591	gwas_catalog
chr1	152536650	H3K9me3	2056	gwas_catalog
chr1	154420087	Intron_Dist	513	gwas_catalog
chr1	154426264	PromFlanking	699	gwas_catalog
chr1	154557284	Exon_NCRNA	236	generalization_ncRNA
chr1	155135335	Hist_multi	6702	gwas_catalog
chr1	155155731	Intron_Dist	541	gwas_catalog
chr1	155162067	Exon_PCCDS	1	gwas_catalog
chr1	155184975	Exon_NCRNA	21	gwas_catalog
chr1	155204788	Exon_NCRNA	104	generalization_ncRNA
chr1	155208109	Intron_Dist	11	generalization_other
chr1	155263185	Intron_Dist	43	test
chr1	155265208	OpenChrom	19	test
chr1	155271269	TFBS	183	test
chr1	155485027	Intron_Dist	4988	gwas_catalog
chr1	156100609	Intron_Dist	44	test
chr1	156107433	Exon_NCRNA	11	test
chr1	156197380	Intron_Dist	1920	gwas_catalog
chr1	156255456	Exon_PCCDS	141	gwas_catalog
chr1	156843392	Intron_Dist	32	test
chr1	156851237	Intron_Dist	11	generalization_other
chr1	156869047	Other_MC	2932	gwas_catalog
chr1	158613314	Intron_Dist	98	test
chr1	158626459	Intron_Dist	12	generalization_other
chr1	159062436	PromFlanking	16014	gwas_catalog
chr1	159174683	Exon_PCUTR	88	gwas_catalog
chr1	159175354	Exon_PCCDS	104	gwas_catalog
chr1	159272060	Intron_Dist	35	gwas_catalog
chr1	159278251	Hist_multi	714	gwas_catalog
chr1	159649700	intergenic	32671	gwas_catalog
chr1	159655518	Hist_multi	26853	gwas_catalog
chr1	159655726	Hist_multi	26645	gwas_catalog
chr1	159674933	Exon_NCRNA	7438	gwas_catalog
chr1	159678816	Hist_multi	3555	gwas_catalog
chr1	159684665	intergenic	-377	gwas_catalog
chr1	159685136	H3K9me3	-848	gwas_catalog
chr1	159692537	Hist_multi	8249	gwas_catalog
chr1	159698549	H3K9me3	-14261	gwas_catalog
chr1	160001799	Promoter	7340	test
chr1	160111110	Exon_NCRNA	27	generalization_ncRNA
chr1	161135755	Promoter	609	generalization_other
chr1	161140686	Intron_Dist	10	test
chr1	161275668	Exon_NCRNA	100	generalization_ncRNA
chr1	161279700	Exon_PCUTR	72	test
chr1	161479745	Exon_PCCDS	120	gwas_catalog
chr1	161660696	H3K27me3	13431	gwas_catalog
chr1	162014632	H3K27me3	5500	gwas_catalog
chr1	162033890	H3K27me3	6183	gwas_catalog
chr1	162304276	Intron_Dist	1360	gwas_catalog
chr1	165736880	Intron_Dist	548	gwas_catalog
chr1	168618641	Hist_multi	47213	gwas_catalog
chr1	169481223	Hist_multi	2475	gwas_catalog
chr1	169491555	Intron_Dist	879	gwas_catalog
chr1	169514006	Intron_Dist	244	gwas_catalog
chr1	169519049	Exon_PCCDS	11	gwas_catalog
chr1	169550963	Intron_Dist	705	gwas_catalog
chr1	169563951	Exon_PCCDS	22	gwas_catalog
chr1	169995802	Intron_Dist	2064	gwas_catalog
chr1	171091875	Hist_multi	5636	gwas_catalog
chr1	171621759	Exon_PCUTR	138	mendelian
chr1	171621877	CTCF	256	mendelian
chr1	172628081	PromFlanking	609	test
chr1	173797456	Intron_Dist	14	test
chr1	173822464	Enhancer	22	test
chr1	173886568	TFBS	212	test
chr1	179520310	Exon_NCRNA	277	generalization_ncRNA
chr1	179545163	OpenChrom	438	test
chr1	182081960	H3K9me3	14722	gwas_catalog
chr1	182549729	Intron_Dist	586	gwas_catalog
chr1	182553693	Intron_Dist	391	gwas_catalog
chr1	182569626	Exon_PCCDS	23	gwas_catalog
chr1	196620941	Promoter	365	test
chr1	196642233	Exon_PCCDS	61	gwas_catalog
chr1	196654324	Exon_PCCDS	44	gwas_catalog
chr1	196673993	Intron_Dist	-3546	gwas_catalog
chr1	196679455	Intron_Dist	3409	gwas_catalog
chr1	196694231	Intron_Dist	19	test
chr1	196695742	Exon_PCCDS	41	gwas_catalog
chr1	196701051	Intron_Dist	-3398	gwas_catalog
chr1	196702810	Intron_Dist	3143	gwas_catalog
chr1	196760417	Intron_Dist	1059	gwas_catalog
chr1	196869100	Intron_Dist	2447	gwas_catalog
chr1	197097820	Intron_Dist	24	test
chr1	197325908	Intron_Dist	52	gwas_catalog
chr1	199985368	Hist_multi	11672	gwas_catalog
chr1	200826769	Exon_PCUTR	112	gwas_catalog
chr1	202432002	Exon_PCUTR	224	gwas_catalog
chr1	203155882	PromFlanking	-156	gwas_catalog
chr1	204165663	CTCF	160	test
chr1	204576983	Intron_Dist	4703	gwas_catalog
chr1	205632218	Exon_PCCDS	-258	gwas_catalog
chr1	205914757	CTCF	-2265	gwas_catalog
chr1	206944645	PromFlanking	55	gwas_catalog
chr1	206946634	PromFlanking	1019	gwas_catalog
chr1	207803595	Intron_Dist	266	gwas_catalog
chr1	209788616	Exon_PCUTR	137	generalization_other
chr1	209801557	CTCF	21	generalization_other
chr1	209806373	Intron_Dist	41	mendelian
chr1	209964080	Exon_PCCDS	153	gwas_catalog
chr1	209975332	Exon_PCUTR	16	test
chr1	209979435	Exon_PCUTR	144	test
chr1	209989478	TFBS	10187	mendelian
chr1	210536025	OpenChrom	170	gwas_catalog
chr1	212155008	Intron_Dist	475	gwas_catalog
chr1	214024225	Intron_Dist	7313	gwas_catalog
chr1	215821092	Intron_Dist	19	generalization_other
chr1	215967783	Intron_Dist	4158	test
chr1	216039721	Intron_Dist	627	test
chr1	216064540	Intron_Dist	2143	test
chr1	216592035	Intron_Dist	13	generalization_other
chr1	216596610	Exon_PCUTR	55	test
chr1	219657163	H3K27me3	24747	gwas_catalog
chr1	222271767	Intron_Dist	8859	gwas_catalog
chr1	224822482	Intron_Dist	17524	gwas_catalog
chr1	228337558	Exon_PCUTR	151	test
chr1	228539009	Intron_Dist	12	test
chr1	229567247	Exon_PCUTR	143	generalization_other
chr1	230371736	Intron_Dist	23	test
chr1	231716531	Intron_Dist	11016	gwas_catalog
chr1	231816842	Intron_Dist	4034	gwas_catalog
chr1	236179869	Intron_Dist	578	gwas_catalog
chr1	236971838	Intron_Dist	165	test
chr1	236977232	Intron_Dist	1087	test
chr1	237057461	OpenChrom	195	test
chr1	239797706	Intron_Dist	-2119	gwas_catalog
chr1	240586695	Intron_Dist	14665	gwas_catalog
chr1	244176424	Intron_Dist	2201	gwas_catalog
chr1	247865773	Intron_Dist	9617	gwas_catalog
chr10	2861078	H3K27me3	191844	gwas_catalog
chr10	4588261	Hist_multi	105135	gwas_catalog
chr10	4809075	Enhancer	19878	gwas_catalog
chr10	6037726	H3K27me3	17134	gwas_catalog
chr10	6082953	Intron_Dist	4806	gwas_catalog
chr10	6092346	PromFlanking	11704	gwas_catalog
chr10	6110829	PromFlanking	6779	gwas_catalog
chr10	8089136	Hist_multi	3552	gwas_catalog
chr10	8104208	Intron_Dist	1747	gwas_catalog
chr10	8701219	H3K27me3	197572	gwas_catalog
chr10	13155726	Intron_Dist	1090	gwas_catalog
chr10	13991865	Enhancer	21790	gwas_catalog
chr10	14966845	Intron_Dist	1776	test
chr10	16919052	Exon_PCCDS	45	gwas_catalog
chr10	16966415	Intron_Dist	824	gwas_catalog
chr10	16969923	Intron_Dist	232	gwas_catalog
chr10	17088532	Intron_Dist	438	test
chr10	17156151	Exon_PCCDS	38	gwas_catalog
chr10	17388143	Intron_Dist	13369	gwas_catalog
chr10	20899608	Hist_multi	175245	gwas_catalog
chr10	21168103	Intron_Dist	1619	gwas_catalog
chr10	21830104	Intron_Dist	87	gwas_catalog
chr10	22036491	Hist_multi	5624	gwas_catalog
chr10	23508437	Intron_Dist	4089	test
chr10	25216806	Intron_Dist	9306	gwas_catalog
chr10	26409593	Intron_Dist	11	generalization_other
chr10	27389371	Exon_PCUTR	358	mendelian
chr10	27389373	Exon_PCUTR	360	mendelian
chr10	27389374	Exon_PCUTR	361	mendelian
chr10	27389376	Exon_PCUTR	363	mendelian
chr10	27389380	Exon_PCUTR	367	mendelian
chr10	27389381	Exon_PCUTR	368	mendelian
chr10	27389382	Exon_PCUTR	369	mendelian
chr10	27389383	Exon_PCUTR	370	mendelian
chr10	27389389	Exon_PCUTR	376	mendelian
chr10	27826978	Exon_NCRNA	174	generalization_ncRNA
chr10	29812602	Exon_PCCDS	223	gwas_catalog
chr10	29859856	Intron_Dist	1614	gwas_catalog
chr10	30316072	Exon_PCCDS	1041	gwas_catalog
chr10	30912030	Intron_Dist	3003	gwas_catalog
chr10	36244409	H3K9me3	56762	gwas_catalog
chr10	43568887	Hist_multi	3893	gwas_catalog
chr10	43570925	CTCF	1855	gwas_catalog
chr10	43572670	Exon_PCUTR	110	test
chr10	43606948	Intron_Dist	34	generalization_other
chr10	43610366	Intron_Dist	181	gwas_catalog
chr10	43612609	Intron_Dist	429	gwas_catalog
chr10	43613947	Intron_Dist	18	generalization_other
chr10	44524675	Hist_multi	-84866	gwas_catalog
chr10	44733383	Hist_multi	22211	gwas_catalog
chr10	50025396	Exon_PCCDS	59	gwas_catalog
chr10	50026020	Intron_Dist	565	gwas_catalog
chr10	50681659	Intron_Dist	25	test
chr10	51549496	Hist_multi	92	gwas_catalog
chr10	52957721	Intron_Dist	44630	gwas_catalog
chr10	53983258	Intron_Dist	7900	gwas_catalog
chr10	60586992	Intron_Dist	1528	gwas_catalog
chr10	61380482	H3K27me3	9594	gwas_catalog
chr10	62179812	Intron_Dist	30630	gwas_catalog
chr10	62322034	Intron_Dist	10188	gwas_catalog
chr10	63721176	Intron_Dist	-21008	gwas_catalog
chr10	63722895	Intron_Dist	22727	gwas_catalog
chr10	63723577	Intron_Dist	23409	gwas_catalog
chr10	63752159	PromFlanking	7690	gwas_catalog
chr10	64251977	CTCF	12343	gwas_catalog
chr10	64278682	Intron_Dist	1675	gwas_catalog
chr10	69998055	Intron_Dist	-666	gwas_catalog
chr10	70000881	Intron_Dist	1195	gwas_catalog
chr10	70019371	H3K27me3	17295	gwas_catalog
chr10	70982941	Exon_NCRNA	19	gwas_catalog
chr10	71075518	Intron_Dist	253	test
chr10	71093392	PromFlanking	4673	gwas_catalog
chr10	71099913	Intron_Dist	1480	gwas_catalog
chr10	72643709	Exon_NCRNA	97	generalization_ncRNA
chr10	73583679	Intron_Dist	25	test
chr10	73778267	Hist_multi	11338	gwas_catalog
chr10	75599127	Intron_Dist	169	gwas_catalog
chr10	76295789	Intron_Dist	5525	gwas_catalog
chr10	78157572	OpenChrom	1223	gwas_catalog
chr10	79769277	Intron_Dist	17	mendelian
chr10	79795095	Intron_Dist	14	test
chr10	81032885	Intron_Dist	4052	gwas_catalog
chr10	81735981	Intron_Dist	6349	gwas_catalog
chr10	89623462	Exon_PCUTR	844	test
chr10	89690790	Intron_Dist	12	test
chr10	89692749	Intron_Dist	20	test
chr10	89720633	Intron_Dist	17	test
chr10	90770494	Exon_NCRNA	15	test
chr10	94963391	H3K27me3	3722	gwas_catalog
chr10	95348182	Exon_PCUTR	1206	gwas_catalog
chr10	95380377	Intron_Dist	11	test
chr10	96058298	Exon_PCCDS	129	gwas_catalog
chr10	96405329	Hist_multi	1049	gwas_catalog
chr10	96405502	Hist_multi	876	gwas_catalog
chr10	96420339	H3K9me3	13663	gwas_catalog
chr10	96681846	H3K9me3	16762	gwas_catalog
chr10	100127551	Hist_multi	16075	gwas_catalog
chr10	100146084	Intron_Dist	873	gwas_catalog
chr10	100147060	Exon_PCCDS	5	gwas_catalog
chr10	100148176	Exon_PCCDS	-66	gwas_catalog
chr10	100156853	Intron_Dist	248	gwas_catalog
chr10	100159136	Intron_Dist	722	gwas_catalog
chr10	102055546	Intron_Dist	332	gwas_catalog
chr10	102979207	Hist_multi	8341	gwas_catalog
chr10	102997581	OpenChrom	113	gwas_catalog
chr10	104623578	Exon_PCUTR	92	gwas_catalog
chr10	104846178	Exon_PCUTR	3488	gwas_catalog
chr10	105675946	Intron_Dist	1273	gwas_catalog
chr10	105677897	Exon_PCUTR	40	gwas_catalog
chr10	105714399	H3K9me3	13255	gwas_catalog
chr10	105846074	Hist_multi	594	gwas_catalog
chr10	106632478	Intron_Dist	-29860	gwas_catalog
chr10	107516352	H3K9me3	52398	gwas_catalog
chr10	111735750	Intron_Dist	20455	gwas_catalog
chr10	114280702	Intron_Dist	6143	gwas_catalog
chr10	114754071	Intron_Dist	29687	gwas_catalog
chr10	114754088	Intron_Dist	29704	gwas_catalog
chr10	114758349	Intron_Dist	33965	gwas_catalog
chr10	116569565	Intron_Dist	178	gwas_catalog
chr10	120649972	H3K9me3	113215	gwas_catalog
chr10	121311048	CTCF	8947	gwas_catalog
chr10	121429633	Exon_PCCDS	57	gwas_catalog
chr10	123032519	H3K9me3	89630	gwas_catalog
chr10	123099960	Hist_multi	139225	test
chr10	123120036	H3K27me3	119149	gwas_catalog
chr10	123332577	Intron_Dist	7358	gwas_catalog
chr10	123334930	Intron_Dist	8159	gwas_catalog
chr10	123337335	Intron_Dist	5754	gwas_catalog
chr10	123340311	PromFlanking	2778	gwas_catalog
chr10	123340432	PromFlanking	2657	gwas_catalog
chr10	123346116	Intron_Dist	3027	gwas_catalog
chr10	123346190	Intron_Dist	3101	gwas_catalog
chr10	123348662	Intron_Dist	4560	gwas_catalog
chr10	123352317	CTCF	905	gwas_catalog
chr10	123353869	Intron_Dist	244	gwas_catalog
chr10	124186714	Intron_Dist	166	gwas_catalog
chr10	124214448	Exon_PCCDS	93	gwas_catalog
chr10	124215565	Intron_Dist	857	gwas_catalog
chr10	124220544	Hist_multi	1097	gwas_catalog
chr10	124226630	CTCF	-4989	gwas_catalog
chr10	124988153	Hist_multi	63591	gwas_catalog
chr10	126100239	Intron_Dist	302	test
chr10	126235390	Intron_Dist	631	gwas_catalog
chr10	126293309	Intron_Dist	776	gwas_catalog
chr10	126426148	Intron_Dist	4848	gwas_catalog
chr10	127477605	Intron_Dist	30	test
chr10	127505291	TFBS	196	test
chr10	131265545	Exon_PCCDS	16	gwas_catalog
chr10	131426022	Intron_Dist	63980	gwas_catalog
chr11	236653	Exon_NCRNA	38	generalization_ncRNA
chr11	1093945	Intron_Dist	11	gwas_catalog
chr11	1241221	TFBS	3203	gwas_catalog
chr11	2020124	CTCF	1198	training
chr11	2023018	CTCF	571	training
chr11	2024544	CTCF	-2097	gwas_catalog
chr11	2181258	Intron_Dist	30	mendelian
chr11	2181774	Intron_Dist	240	training
chr11	2182224	Intron_Cis	5	gwas_catalog
chr11	2182532	Exon_PCUTR	135	training
chr11	2187017	CTCF	23	training
chr11	2193086	Exon_PCUTR	160	training
chr11	2233574	Hist_multi	40648	gwas_catalog
chr11	2418430	Exon_NCRNA	397	gwas_catalog
chr11	2831541	Intron_Dist	30132	gwas_catalog
chr11	2839751	Intron_Dist	21922	gwas_catalog
chr11	2844216	Intron_Dist	17457	gwas_catalog
chr11	2858440	Enhancer	3233	gwas_catalog
chr11	2858546	Enhancer	3127	gwas_catalog
chr11	2905209	Promoter	19	training
chr11	4790575	Exon_PCCDS	2003	gwas_catalog
chr11	5029703	H3K9me3	3244	gwas_catalog
chr11	5186093	Hist_multi	10417	gwas_catalog
chr11	5225447	Hist_multi	871	gwas_catalog
chr11	5225635	Hist_multi	683	gwas_catalog
chr11	5246822	Exon_PCUTR	135	training
chr11	5248050	Exon_NCRNA	20	mendelian
chr11	5248257	Exon_NCRNA	13	mendelian
chr11	5248280	Exon_NCRNA	10	mendelian
chr11	5248291	Exon_NCRNA	21	mendelian
chr11	5248294	Exon_NCRNA	24	mendelian
chr11	5248325	Intron_Dist	55	mendelian
chr11	5248329	Intron_Dist	59	mendelian
chr11	5248330	Intron_Dist	60	mendelian
chr11	5248331	Intron_Dist	61	mendelian
chr11	5248332	Intron_Dist	62	mendelian
chr11	5248333	Intron_Dist	63	mendelian
chr11	5248372	Intron_Dist	102	mendelian
chr11	5248374	Intron_Dist	104	mendelian
chr11	5248387	Intron_Dist	117	mendelian
chr11	5248388	Intron_Dist	118	mendelian
chr11	5248389	Intron_Dist	119	mendelian
chr11	5248391	Intron_Dist	121	mendelian
chr11	5248393	Intron_Dist	123	mendelian
chr11	5248402	Intron_Dist	132	mendelian
chr11	5254085	Exon_PCUTR	56	training
chr11	5255793	Exon_PCUTR	32	training
chr11	5264146	Intron_Dist	189	gwas_catalog
chr11	5276213	Exon_PCUTR	183	training
chr11	6637752	Exon_NCRNA	17	generalization_ncRNA
chr11	7968359	Hist_multi	5226	gwas_catalog
chr11	8255408	PromFlanking	3356	gwas_catalog
chr11	10390581	Intron_Dist	11642	gwas_catalog
chr11	14784110	Intron_Dist	9372	gwas_catalog
chr11	17008605	Enhancer	26019	gwas_catalog
chr11	17408468	Exon_PCUTR	339	generalization_other
chr11	17409692	Exon_PCUTR	68	training
chr11	17415959	Intron_Dist	12	training
chr11	17418724	Exon_NCRNA	15	training
chr11	17427028	PromFlanking	12	training
chr11	17449501	Exon_NCRNA	11	training
chr11	17452526	Exon_NCRNA	19	generalization_ncRNA
chr11	17465872	Intron_Dist	1012	training
chr11	17498513	Hist_multi	338	training
chr11	18370898	Intron_Dist	1431	gwas_catalog
chr11	21565079	Intron_Dist	-9018	gwas_catalog
chr11	26346831	Intron_Dist	7038	gwas_catalog
chr11	27563382	Intron_Dist	1718	gwas_catalog
chr11	30226528	intergenic	26068	gwas_catalog
chr11	30319009	Hist_multi	25741	gwas_catalog
chr11	30760335	H3K9me3	91819	gwas_catalog
chr11	31409438	Intron_Dist	3298	gwas_catalog
chr11	31685945	Exon_PCUTR	1872	training
chr11	31816377	Intron_Dist	40	training
chr11	32364187	Intron_Dist	646	gwas_catalog
chr11	32451093	Intron_Dist	-602	gwas_catalog
chr11	34555191	Intron_Dist	-477	gwas_catalog
chr11	34655363	PromFlanking	1163	gwas_catalog
chr11	34834204	Hist_multi	43986	gwas_catalog
chr11	35329615	Intron_Dist	1825	gwas_catalog
chr11	46742048	Intron_Dist	24	training
chr11	46761066	Hist_multi	252	training
chr11	47176005	Exon_NCRNA	18	gwas_catalog
chr11	47353422	Exon_PCUTR	11	generalization_other
chr11	47359371	Intron_Dist	25	training
chr11	47364832	Intron_Dist	18	training
chr11	47367931	Intron_Cis	9	generalization_other
chr11	47368616	Intron_Dist	35	training
chr11	47373425	Intron_Dist	368	gwas_catalog
chr11	47469717	Intron_Dist	14	training
chr11	47470715	Exon_PCUTR	391	training
chr11	47940925	PromFlanking	61636	gwas_catalog
chr11	57365057	Exon_PCUTR	52	training
chr11	57373471	Exon_NCRNA	11	generalization_ncRNA
chr11	57382052	Exon_PCUTR	252	generalization_other
chr11	58472799	Intron_Dist	4843	gwas_catalog
chr11	60208824	Intron_Dist	5835	gwas_catalog
chr11	60793651	PromFlanking	6926	gwas_catalog
chr11	61543499	CTCF	28	gwas_catalog
chr11	61552680	Exon_NCRNA	591	gwas_catalog
chr11	61557803	Exon_NCRNA	43	gwas_catalog
chr11	61569830	Exon_PCUTR	105	gwas_catalog
chr11	61570783	Intron_Dist	51	gwas_catalog
chr11	61571348	Exon_PCUTR	108	gwas_catalog
chr11	61571382	Exon_PCUTR	142	gwas_catalog
chr11	61603510	PromFlanking	1739	gwas_catalog
chr11	61623140	Exon_NCRNA	1342	gwas_catalog
chr11	61735061	Exon_NCRNA	42	training
chr11	63885762	Exon_NCRNA	488	generalization_ncRNA
chr11	64107477	Hist_multi	322	gwas_catalog
chr11	64514132	Exon_NCRNA	149	generalization_ncRNA
chr11	64523631	Intron_Dist	600	training
chr11	64525847	Intron_Dist	25	training
chr11	64557054	Exon_PCCDS	43	gwas_catalog
chr11	64572491	Intron_Dist	14	training
chr11	64575158	Intron_Cis	5	generalization_other
chr11	64577626	Exon_PCUTR	21	training
chr11	65306551	Exon_NCRNA	152	generalization_ncRNA
chr11	65494260	CTCF	6203	gwas_catalog
chr11	65551957	CTCF	2988	gwas_catalog
chr11	66291105	Intron_Dist	57	training
chr11	66291682	Exon_PCUTR	57	generalization_other
chr11	66620883	Intron_Dist	28	training
chr11	67132609	Exon_PCUTR	493	generalization_other
chr11	67250410	Promoter	319	generalization_other
chr11	67816907	Exon_NCRNA	145	training
chr11	68201295	Exon_PCCDS	12	gwas_catalog
chr11	68542250	Intron_Dist	533	mendelian
chr11	68935419	Intron_Dist	377	gwas_catalog
chr11	69012244	Hist_multi	49800	gwas_catalog
chr11	69239741	Hist_multi	834	gwas_catalog
chr11	69367118	Hist_multi	72655	gwas_catalog
chr11	69462910	Exon_PCCDS	1	gwas_catalog
chr11	71146423	Exon_PCUTR	64	generalization_other
chr11	72432985	Exon_NCRNA	91	gwas_catalog
chr11	74355523	Intron_Dist	3915	gwas_catalog
chr11	76281593	H3K9me3	20598	gwas_catalog
chr11	76293758	Hist_multi	25525	gwas_catalog
chr11	76299194	PromFlanking	20089	gwas_catalog
chr11	76301316	Hist_multi	17967	gwas_catalog
chr11	76893448	Intron_Dist	20	training
chr11	77997936	Intron_Dist	5988	gwas_catalog
chr11	78091150	Intron_Dist	8052	gwas_catalog
chr11	82082562	Intron_Dist	14891	gwas_catalog
chr11	83620787	Intron_Dist	20583	gwas_catalog
chr11	84183435	Intron_Dist	35005	gwas_catalog
chr11	86662185	Exon_PCUTR	72	generalization_other
chr11	87905990	Intron_Dist	2360	gwas_catalog
chr11	88960973	Intron_Dist	17	generalization_other
chr11	92673828	H3K27me3	9614	gwas_catalog
chr11	92691532	Hist_multi	7632	gwas_catalog
chr11	92708710	Intron_Dist	2952	gwas_catalog
chr11	92792100	Hist_multi	74128	gwas_catalog
chr11	93691332	Hist_multi	63373	gwas_catalog
chr11	94080249	Hist_multi	33691	gwas_catalog
chr11	102695108	Intron_Dist	6354	gwas_catalog
chr11	103067460	Intron_Dist	1201	gwas_catalog
chr11	103418158	H3K9me3	-68336	gwas_catalog
chr11	108093770	Exon_PCUTR	144	training
chr11	108094508	Exon_PCUTR	94	training
chr11	108121024	Intron_Dist	403	training
chr11	108138753	Intron_Dist	383	training
chr11	108141210	Intron_Dist	580	mendelian
chr11	108151710	Intron_Dist	11	generalization_other
chr11	108158168	Exon_NCRNA	158	training
chr11	108179837	Intron_Dist	38	training
chr11	108186724	Intron_Dist	13	training
chr11	108236233	Exon_NCRNA	182	generalization_ncRNA
chr11	108283161	Intron_Dist	5284	gwas_catalog
chr11	111779489	Exon_PCUTR	203	generalization_other
chr11	111965693	Exon_PCUTR	165	generalization_other
chr11	112051169	Intron_Dist	727	gwas_catalog
chr11	112085316	Intron_Dist	168	gwas_catalog
chr11	112098994	Intron_Dist	88	training
chr11	112100215	Exon_NCRNA	715	training
chr11	112118591	Exon_NCRNA	1107	gwas_catalog
chr11	112991618	Intron_Dist	9904	gwas_catalog
chr11	116607437	CTCF	11855	gwas_catalog
chr11	116648917	Exon_PCUTR	859	gwas_catalog
chr11	116652423	Intron_Dist	450	gwas_catalog
chr11	116653296	Intron_Dist	-335	gwas_catalog
chr11	116661392	Exon_PCCDS	392	gwas_catalog
chr11	116662579	Exon_PCUTR	6	gwas_catalog
chr11	116663707	OpenChrom	612	gwas_catalog
chr11	116677370	Hist_multi	6795	gwas_catalog
chr11	116684028	Exon_NCRNA	137	gwas_catalog
chr11	116708365	Exon_PCUTR	45	training
chr11	116748314	Intron_Dist	555	gwas_catalog
chr11	117091609	Exon_NCRNA	575	gwas_catalog
chr11	117282884	Exon_NCRNA	97	generalization_ncRNA
chr11	117531731	Intron_Dist	115774	gwas_catalog
chr11	118955323	Hist_multi	454	training
chr11	118956445	Intron_Dist	75	training
chr11	118959326	Intron_Dist	18	training
chr11	118962109	PromFlanking	13	training
chr11	118963451	Exon_NCRNA	16	generalization_ncRNA
chr11	123355391	Intron_Dist	3789	gwas_catalog
chr11	123361397	Intron_Dist	1271	gwas_catalog
chr11	123395246	Intron_Dist	1634	gwas_catalog
chr11	124609403	Hist_multi	593	training
chr11	124609907	Exon_PCUTR	89	training
chr11	125179853	Intron_Dist	20432	gwas_catalog
chr11	125259424	Intron_Dist	3805	gwas_catalog
chr11	127761666	Hist_multi	288853	gwas_catalog
chr12	783484	PromFlanking	702	gwas_catalog
chr12	2345295	Intron_Dist	12765	gwas_catalog
chr12	2419896	Intron_Dist	22063	gwas_catalog
chr12	5797101	Intron_Dist	40133	gwas_catalog
chr12	6128923	Intron_Dist	13	generalization_other
chr12	6159045	Intron_Dist	2663	gwas_catalog
chr12	6234258	TFBS	351	training
chr12	6235094	Hist_multi	1187	training
chr12	12009741	PromFlanking	3245	gwas_catalog
chr12	12870767	Exon_PCUTR	221	training
chr12	12871878	Exon_NCRNA	11	generalization_ncRNA
chr12	15130918	Exon_PCUTR	13	mendelian
chr12	15735442	Intron_Dist	706	gwas_catalog
chr12	17444733	H3K9me3	217669	gwas_catalog
chr12	21083862	Intron_Dist	-14925	gwas_catalog
chr12	21321370	Intron_Dist	4213	gwas_catalog
chr12	21331549	Exon_PCCDS	40	gwas_catalog
chr12	21377559	Intron_Dist	96	gwas_catalog
chr12	21382619	Intron_Dist	4845	gwas_catalog
chr12	26453283	Intron_Dist	1125	gwas_catalog
chr12	26690565	Intron_Dist	12614	gwas_catalog
chr12	30814184	Exon_PCCDS	17	gwas_catalog
chr12	40734202	Exon_PCCDS	55	gwas_catalog
chr12	41365640	Exon_PCUTR	405	gwas_catalog
chr12	44178047	Intron_Dist	519	training
chr12	48379984	Intron_Dist	134	training
chr12	48535459	Exon_NCRNA	63	training
chr12	49428461	Intron_Dist	11	generalization_other
chr12	51155663	Hist_multi	1862	gwas_catalog
chr12	52308396	Intron_Dist	26	training
chr12	53605545	Exon_PCCDS	103	gwas_catalog
chr12	53819426	Exon_NCRNA	43	training
chr12	56390636	Promoter	488	gwas_catalog
chr12	56401085	Promoter	434	gwas_catalog
chr12	56412487	Intron_Dist	525	gwas_catalog
chr12	56469185	Hist_multi	4534	gwas_catalog
chr12	57534470	Intron_Dist	686	gwas_catalog
chr12	65582188	Intron_Dist	-17289	gwas_catalog
chr12	66358347	Exon_PCUTR	1323	gwas_catalog
chr12	66359752	Exon_PCUTR	2728	gwas_catalog
chr12	69504083	Hist_multi	102116	gwas_catalog
chr12	84564068	H3K9me3	101118	gwas_catalog
chr12	88442963	Exon_PCUTR	229	generalization_other
chr12	88462434	Intron_Dist	11	generalization_other
chr12	88494960	Intron_Dist	1654	training
chr12	88890671	Exon_NCRNA	288	gwas_catalog
chr12	88953561	OpenChrom	4423	gwas_catalog
chr12	88953959	Intron_Dist	4025	gwas_catalog
chr12	89897388	Intron_Dist	-6268	gwas_catalog
chr12	90050503	Intron_Dist	-618	gwas_catalog
chr12	90060586	Intron_Dist	10701	gwas_catalog
chr12	95711876	TFBS	6645	gwas_catalog
chr12	99290313	Intron_Dist	1304	gwas_catalog
chr12	100820085	Hist_multi	6493	gwas_catalog
chr12	102123009	Exon_PCUTR	17	mendelian
chr12	102796022	Exon_NCRNA	323	training
chr12	103232950	Exon_NCRNA	47	training
chr12	103237570	Intron_Dist	12	training
chr12	103238075	Intron_Dist	38	training
chr12	103271835	Intron_Dist	506	generalization_other
chr12	103288709	Intron_Dist	12	training
chr12	103912506	Hist_multi	12745	gwas_catalog
chr12	106804589	Intron_Dist	14	generalization_other
chr12	106831447	Intron_Dist	11	training
chr12	110034380	Exon_NCRNA	150	generalization_ncRNA
chr12	110718411	Promoter	359	training
chr12	110719585	Exon_PCUTR	128	training
chr12	110760727	Intron_Dist	69	training
chr12	110770523	Intron_Dist	32	training
chr12	111350655	Intron_Dist	244	gwas_catalog
chr12	111884608	Exon_PCCDS	51	gwas_catalog
chr12	111904371	Intron_Dist	1851	gwas_catalog
chr12	112007756	PromFlanking	14032	gwas_catalog
chr12	112072424	Hist_multi	9943	gwas_catalog
chr12	112110489	Exon_PCCDS	25	gwas_catalog
chr12	112241766	Exon_PCCDS	12	gwas_catalog
chr12	112273499	PromFlanking	4089	gwas_catalog
chr12	112645401	Intron_Dist	276	gwas_catalog
chr12	112817783	Intron_Dist	1972	gwas_catalog
chr12	112915602	Intron_Dist	58	training
chr12	113607502	Intron_Dist	72	gwas_catalog
chr12	114704515	H3K9me3	24983	training
chr12	114868138	OpenChrom	20868	gwas_catalog
chr12	115344561	H3K9me3	8659	gwas_catalog
chr12	117323367	OpenChrom	4587	gwas_catalog
chr12	117327592	Hist_multi	8812	gwas_catalog
chr12	121160615	Exon_PCUTR	766	gwas_catalog
chr12	121416110	PromFlanking	386	training
chr12	121416650	Exon_PCCDS	6	gwas_catalog
chr12	121439433	Exon_PCUTR	-566	gwas_catalog
chr12	122216910	Exon_PCUTR	544	gwas_catalog
chr12	122365583	PromFlanking	3686	gwas_catalog
chr12	131456449	Intron_Dist	323	gwas_catalog
chr12	131576191	CTCF	459	gwas_catalog
chr12	132604387	Intron_Dist	577	gwas_catalog
chr13	20767158	Promoter	237	training
chr13	23294033	H3K9me3	14655	gwas_catalog
chr13	24432467	Intron_Dist	531	gwas_catalog
chr13	27920611	Hist_multi	27081	gwas_catalog
chr13	29233225	Promoter	100	mendelian
chr13	29233227	Promoter	98	mendelian
chr13	32919384	Intron_Dist	593	training
chr13	32928936	Intron_Dist	61	training
chr13	32971007	Exon_NCRNA	27	training
chr13	32972626	Exon_PCCDS	328	gwas_catalog
chr13	40273614	Intron_Dist	23	training
chr13	41558110	Intron_Dist	1117	gwas_catalog
chr13	42653437	Intron_Dist	13211	gwas_catalog
chr13	42951449	Intron_Dist	6943	gwas_catalog
chr13	42965694	Intron_Dist	2773	gwas_catalog
chr13	43032593	Intron_Dist	14491	gwas_catalog
chr13	43116133	Hist_multi	20967	gwas_catalog
chr13	44457925	Exon_PCCDS	19	gwas_catalog
chr13	46682255	Intron_Dist	-3185	gwas_catalog
chr13	48619855	Exon_PCCDS	60	gwas_catalog
chr13	48877851	Promoter	230	training
chr13	48881408	Intron_Cis	7	generalization_other
chr13	48921946	Intron_Dist	14	training
chr13	48930735	Intron_Dist	3417	generalization_other
chr13	48937921	Intron_Dist	827	training
chr13	48947691	Intron_Dist	62	training
chr13	48954175	Intron_Dist	13	training
chr13	49039327	Intron_Dist	13	generalization_other
chr13	49046098	Intron_Dist	1397	training
chr13	50623102	Intron_Dist	617	training
chr13	51501530	Intron_Dist	12	training
chr13	52508894	Exon_NCRNA	272	generalization_ncRNA
chr13	52518439	Intron_Dist	11	training
chr13	52585606	Exon_PCUTR	78	training
chr13	54064981	Hist_multi	80847	gwas_catalog
chr13	54434647	Intron_Dist	9952	gwas_catalog
chr13	60738072	Exon_PCUTR	352	training
chr13	65564031	intergenic	320623	gwas_catalog
chr13	73916628	Hist_multi	71146	gwas_catalog
chr13	74742322	Hist_multi	63568	gwas_catalog
chr13	76326282	Intron_Dist	8284	gwas_catalog
chr13	80717156	Hist_multi	68543	gwas_catalog
chr13	84452863	Exon_PCUTR	643438	training
chr13	92002951	Exon_NCRNA	470	generalization_ncRNA
chr13	94011169	Intron_Dist	131299	gwas_catalog
chr13	94408506	Intron_Dist	62530	gwas_catalog
chr13	98363482	H3K9me3	33438	gwas_catalog
chr13	100634295	Exon_PCUTR	1099	training
chr13	100638514	Exon_PCUTR	395	mendelian
chr13	100638825	Exon_PCUTR	706	mendelian
chr13	100638890	Exon_PCUTR	771	mendelian
chr13	100638902	Exon_PCUTR	783	mendelian
chr13	107790401	Hist_multi	32734	gwas_catalog
chr13	108860877	Exon_PCUTR	2688	training
chr13	110154028	intergenic	-100341	gwas_catalog
chr13	110360784	Hist_multi	20109	gwas_catalog
chr13	110802675	Exon_PCUTR	117	generalization_other
chr13	110818598	Exon_PCCDS	20	gwas_catalog
chr13	113694509	Intron_Dist	814	gwas_catalog
chr13	113760034	TFBS	186	gwas_catalog
chr13	113760091	TFBS	129	training
chr13	113770192	Intron_Dist	77	training
chr13	113770876	Intron_Dist	203	gwas_catalog
chr13	113771068	Intron_Dist	11	generalization_other
chr13	113773320	Exon_PCUTR	594	generalization_other
chr14	21162169	Exon_PCUTR	260	training
chr14	21795769	Intron_Dist	12	training
chr14	23002684	Hist_multi	14036	gwas_catalog
chr14	23861811	Exon_PCCDS	41	gwas_catalog
chr14	23864804	Intron_Dist	688	gwas_catalog
chr14	23882064	Exon_PCUTR	17	generalization_other
chr14	24688814	Intron_Dist	1176	gwas_catalog
chr14	24730233	Intron_Dist	328	training
chr14	24771285	Exon_PCCDS	28	gwas_catalog
chr14	32319298	Exon_NCRNA	26	generalization_ncRNA
chr14	35639120	Intron_Dist	10755	gwas_catalog
chr14	36738361	Hist_multi	30033	gwas_catalog
chr14	36986485	Exon_PCUTR	741	generalization_other
chr14	37130036	Intron_Dist	865	training
chr14	45628279	Intron_Dist	19	training
chr14	50735527	Intron_Dist	353	training
chr14	51403531	PromFlanking	922	gwas_catalog
chr14	55310737	Exon_NCRNA	19	generalization_ncRNA
chr14	55369403	Exon_NCRNA	365	training
chr14	55614636	Hist_multi	556	gwas_catalog
chr14	56199048	CTCF	15953	gwas_catalog
chr14	56200473	Hist_multi	14528	gwas_catalog
chr14	63600090	intergenic	5244	gwas_catalog
chr14	64235556	Hist_multi	41578	gwas_catalog
chr14	65758642	Intron_Dist	10604	gwas_catalog
chr14	68749927	PromFlanking	8673	gwas_catalog
chr14	69425467	PromFlanking	11387	gwas_catalog
chr14	70347348	CTCF	853	gwas_catalog
chr14	73081068	Hist_multi	5008	gwas_catalog
chr14	73279420	Intron_Dist	5839	gwas_catalog
chr14	73600361	Hist_multi	2796	training
chr14	73602899	Promoter	258	training
chr14	73603504	Promoter	212	training
chr14	76425035	Exon_NCRNA	654	training
chr14	76447266	Exon_NCRNA	158	training
chr14	77751989	Intron_Dist	13	generalization_other
chr14	81610942	Exon_PCUTR	304	gwas_catalog
chr14	88401078	Exon_PCUTR	145	generalization_other
chr14	88459971	Exon_PCUTR	245	generalization_other
chr14	90108687	Intron_Dist	124	gwas_catalog
chr14	95012384	Hist_multi	15448	gwas_catalog
chr14	95581899	Intron_Dist	104	training
chr14	95720678	Intron_Dist	6173	gwas_catalog
chr14	96180695	TFBS	412	gwas_catalog
chr14	98588321	Intron_Dist	14214	gwas_catalog
chr14	101306045	Intron_Dist	3407	gwas_catalog
chr14	102814896	Exon_PCUTR	201	generalization_other
chr14	103395424	Exon_NCRNA	33	training
chr14	106172880	Intron_Dist	686	gwas_catalog
chr14	106232585	Intron_Dist	250	gwas_catalog
chr14	107095259	Exon_PCCDS	175	gwas_catalog
chr15	25784776	Intron_Dist	31422	gwas_catalog
chr15	26277545	Intron_Dist	16376	gwas_catalog
chr15	27018162	Exon_PCUTR	133	training
chr15	27019011	Intron_Dist	78	training
chr15	27020399	Intron_Dist	1310	training
chr15	28196145	Intron_Dist	784	gwas_catalog
chr15	28235808	Intron_Dist	14	training
chr15	28267738	Intron_Dist	18	training
chr15	28365618	Intron_Dist	873	gwas_catalog
chr15	28513364	Intron_Dist	246	gwas_catalog
chr15	28530182	Intron_Dist	4748	gwas_catalog
chr15	31393945	Intron_Dist	-86	gwas_catalog
chr15	32994756	Hist_multi	6042	gwas_catalog
chr15	33905410	Exon_PCCDS	27	gwas_catalog
chr15	35005886	Hist_multi	39688	gwas_catalog
chr15	35006073	Hist_multi	39501	gwas_catalog
chr15	37349802	Intron_Dist	8937	gwas_catalog
chr15	39880674	Exon_NCRNA	52	generalization_ncRNA
chr15	40409289	Hist_multi	8316	training
chr15	40949534	Intron_Dist	18	training
chr15	42678352	Intron_Dist	12	training
chr15	42693833	Intron_Cis	5	generalization_other
chr15	42695919	Intron_Dist	19	training
chr15	42697047	Exon_NCRNA	107	training
chr15	42702770	Intron_Dist	15	generalization_other
chr15	42703970	Exon_NCRNA	26	generalization_ncRNA
chr15	43330355	Intron_Dist	13	generalization_other
chr15	43350640	Intron_Dist	12	training
chr15	43363136	Intron_Dist	12	generalization_other
chr15	43726625	Intron_Dist	1749	gwas_catalog
chr15	45641225	Hist_multi	13195	gwas_catalog
chr15	45652703	Hist_multi	1717	gwas_catalog
chr15	45719187	Hist_multi	3667	gwas_catalog
chr15	48392165	H3K27me3	21198	gwas_catalog
chr15	48400199	H3K27me3	13164	gwas_catalog
chr15	48433494	Exon_NCRNA	82	gwas_catalog
chr15	48707358	OpenChrom	374	training
chr15	48720682	OpenChrom	13	training
chr15	48721629	Intron_Dist	960	training
chr15	48760304	Intron_Cis	4	generalization_other
chr15	48818478	Intron_Dist	25	generalization_other
chr15	48914775	OpenChrom	9485	gwas_catalog
chr15	51516055	Enhancer	-1332	gwas_catalog
chr15	51524292	Intron_Dist	4161	gwas_catalog
chr15	51634486	PromFlanking	203	gwas_catalog
chr15	56210929	Intron_Dist	3448	gwas_catalog
chr15	57554272	Intron_Dist	19	training
chr15	58246802	Exon_NCRNA	423	gwas_catalog
chr15	58633820	Intron_Dist	10443	gwas_catalog
chr15	58830518	Intron_Dist	13	training
chr15	59428658	Exon_PCUTR	319	gwas_catalog
chr15	62396389	Hist_multi	36606	gwas_catalog
chr15	63737925	Hist_multi	8764	gwas_catalog
chr15	67437863	PromFlanking	525	gwas_catalog
chr15	68892989	Intron_Dist	15965	gwas_catalog
chr15	71696886	Intron_Dist	7139	gwas_catalog
chr15	72640009	Intron_Dist	17	training
chr15	73001821	Intron_Dist	219	mendelian
chr15	73729483	Hist_multi	6203	gwas_catalog
chr15	74219582	Exon_PCCDS	412	gwas_catalog
chr15	74222202	Intron_Dist	1797	gwas_catalog
chr15	74224996	OpenChrom	4591	gwas_catalog
chr15	74229195	Intron_Dist	5020	gwas_catalog
chr15	74630315	Exon_NCRNA	130	generalization_ncRNA
chr15	74912328	Exon_PCCDS	21	gwas_catalog
chr15	75019449	Hist_multi	1668	gwas_catalog
chr15	75027880	Hist_multi	-10099	gwas_catalog
chr15	75077367	Intron_Dist	2305	gwas_catalog
chr15	77963887	Intron_Dist	3875	gwas_catalog
chr15	78802869	Intron_Dist	2556	gwas_catalog
chr15	78806023	Intron_Dist	255	gwas_catalog
chr15	78813155	Intron_Dist	2039	gwas_catalog
chr15	78814046	Intron_Dist	2930	gwas_catalog
chr15	78816057	Intron_Dist	3664	gwas_catalog
chr15	78833223	Exon_NCRNA	45	gwas_catalog
chr15	78851615	H3K27me3	6553	gwas_catalog
chr15	78857986	Exon_PCUTR	182	gwas_catalog
chr15	78867482	Intron_Dist	5670	gwas_catalog
chr15	78894339	Exon_PCCDS	268	gwas_catalog
chr15	78898723	Intron_Dist	1059	gwas_catalog
chr15	78908032	Intron_Dist	1333	gwas_catalog
chr15	78915872	Hist_multi	1762	gwas_catalog
chr15	79451869	Hist_multi	32576	gwas_catalog
chr15	79502186	Exon_NCRNA	3342	generalization_ncRNA
chr15	80478549	Exon_NCRNA	78	generalization_ncRNA
chr15	84590910	Intron_Dist	1745	gwas_catalog
chr15	89253268	Hist_multi	-54618	gwas_catalog
chr15	89443845	OpenChrom	802	training
chr15	89825208	Exon_NCRNA	141	training
chr15	89859984	Exon_NCRNA	48	generalization_ncRNA
chr15	90089276	Intron_Dist	22465	gwas_catalog
chr15	90374257	Exon_PCUTR	4489	gwas_catalog
chr15	92930411	H3K27me3	6982	gwas_catalog
chr15	93747985	Hist_multi	52796	gwas_catalog
chr15	94141833	Intron_Dist	5244	gwas_catalog
chr15	96869479	Exon_PCUTR	103	generalization_other
chr15	99446632	PromFlanking	2639	gwas_catalog
chr15	101865472	Intron_Dist	220	gwas_catalog
chr15	101875123	Intron_Dist	404	gwas_catalog
chr16	184390	Intron_Dist	3758	gwas_catalog
chr16	222910	Exon_NCRNA	48	training
chr16	223691	Exon_PCUTR	221	training
chr16	226707	Exon_NCRNA	55	training
chr16	310380	Intron_Dist	31	gwas_catalog
chr16	338079	Exon_NCRNA	170	training
chr16	427758	Exon_PCCDS	48	gwas_catalog
chr16	1412563	Exon_NCRNA	27	mendelian
chr16	1506057	Intron_Dist	56	training
chr16	2107460	Intron_Dist	280	training
chr16	2110656	Intron_Dist	14	generalization_other
chr16	2126483	Intron_Cis	8	generalization_other
chr16	2127477	Exon_NCRNA	121	generalization_ncRNA
chr16	2138031	PromFlanking	17	training
chr16	2140209	Exon_NCRNA	13	generalization_ncRNA
chr16	2152273	Intron_Dist	15	generalization_other
chr16	2152787	OpenChrom	27	training
chr16	2333457	Exon_NCRNA	97	training
chr16	2358644	Intron_Dist	19	training
chr16	3306969	Hist_multi	659	training
chr16	4065583	Exon_NCRNA	21	gwas_catalog
chr16	5075473	Exon_NCRNA	78	training
chr16	7459347	Intron_Dist	13683	gwas_catalog
chr16	8898599	Intron_Dist	24	training
chr16	8926102	TFBS	3053	training
chr16	9862556	Intron_Dist	151	gwas_catalog
chr16	11542894	Exon_PCCDS	70	gwas_catalog
chr16	14395432	Promoter	43	gwas_catalog
chr16	15974642	Intron_Dist	896	gwas_catalog
chr16	16243973	Exon_NCRNA	126	generalization_ncRNA
chr16	16281097	CTCF	28	training
chr16	16284246	Intron_Dist	21	generalization_other
chr16	19348524	Hist_multi	7622	gwas_catalog
chr16	20364588	Intron_Dist	578	gwas_catalog
chr16	20365654	Intron_Dist	1644	gwas_catalog
chr16	20366507	Intron_Dist	1008	gwas_catalog
chr16	20367690	Hist_multi	175	gwas_catalog
chr16	23634026	Intron_Dist	263	gwas_catalog
chr16	28497984	Exon_NCRNA	12	training
chr16	29825959	Exon_PCUTR	11	generalization_other
chr16	29967434	Intron_Dist	6020	gwas_catalog
chr16	30097546	Exon_PCUTR	214	generalization_other
chr16	30102802	Exon_PCUTR	239	generalization_other
chr16	31048079	PromFlanking	996	gwas_catalog
chr16	31107689	Hist_multi	980	gwas_catalog
chr16	31202869	Exon_NCRNA	150	training
chr16	31495978	TFBS	15	training
chr16	50709723	Exon_PCCDS	43	gwas_catalog
chr16	50756774	Intron_Dist	157	gwas_catalog
chr16	50756881	Intron_Dist	264	gwas_catalog
chr16	50763779	Exon_PCCDS	26	gwas_catalog
chr16	50813428	Intron_Dist	147	training
chr16	51609947	H3K9me3	186540	gwas_catalog
chr16	52586341	Exon_NCRNA	6	gwas_catalog
chr16	52599188	TFBS	2413	gwas_catalog
chr16	53639438	Exon_PCCDS	-46	gwas_catalog
chr16	53800754	OpenChrom	2561	gwas_catalog
chr16	53800954	Intron_Dist	2761	gwas_catalog
chr16	53803574	Intron_Dist	5381	gwas_catalog
chr16	53809247	Intron_Dist	11054	gwas_catalog
chr16	53810686	PromFlanking	-12493	gwas_catalog
chr16	53813367	Intron_Dist	15174	gwas_catalog
chr16	53813450	Intron_Dist	15257	gwas_catalog
chr16	53816275	Intron_Dist	18082	gwas_catalog
chr16	53818460	OpenChrom	20267	gwas_catalog
chr16	53819169	Intron_Dist	20976	gwas_catalog
chr16	53820527	Intron_Dist	22334	gwas_catalog
chr16	53821615	Intron_Dist	22436	gwas_catalog
chr16	53825488	Intron_Dist	18563	gwas_catalog
chr16	53828066	Intron_Dist	15985	gwas_catalog
chr16	53830465	Intron_Dist	13586	gwas_catalog
chr16	53842908	Intron_Dist	1143	gwas_catalog
chr16	54114824	Enhancer	8371	gwas_catalog
chr16	54489793	Hist_multi	85316	gwas_catalog
chr16	56903992	Intron_Dist	15	training
chr16	56914462	Intron_Dist	296	generalization_other
chr16	56917770	Intron_Dist	190	training
chr16	56927219	Intron_Dist	252	training
chr16	56985139	Hist_multi	7963	gwas_catalog
chr16	56988044	intergenic	7966	gwas_catalog
chr16	56989590	intergenic	6420	gwas_catalog
chr16	56990716	Hist_multi	5294	gwas_catalog
chr16	56993324	Hist_multi	2686	gwas_catalog
chr16	56995236	Hist_multi	774	gwas_catalog
chr16	56995796	Exon_PCUTR	214	training
chr16	56996211	Intron_Cis	-2	gwas_catalog
chr16	57005479	Intron_Dist	185	gwas_catalog
chr16	57673301	Exon_PCUTR	282	mendelian
chr16	58209274	Intron_Dist	859	gwas_catalog
chr16	62100211	H3K9me3	29388	gwas_catalog
chr16	66158736	H3K27me3	241926	gwas_catalog
chr16	67313932	Exon_PCUTR	154	training
chr16	67470059	Intron_Dist	13	generalization_other
chr16	67976512	Exon_NCRNA	21	training
chr16	68842843	Exon_NCRNA	91	training
chr16	69497203	Exon_PCUTR	839	gwas_catalog
chr16	69737468	Exon_NCRNA	3643	gwas_catalog
chr16	70775455	OpenChrom	2870	gwas_catalog
chr16	72108093	Intron_Dist	89	gwas_catalog
chr16	77401515	Exon_PCCDS	52	gwas_catalog
chr16	79991692	H3K9me3	83000	gwas_catalog
chr16	81264597	Hist_multi	7981	gwas_catalog
chr16	82650717	Hist_multi	10026	gwas_catalog
chr16	82662268	Intron_Dist	1525	gwas_catalog
chr16	82663288	Intron_Dist	2545	gwas_catalog
chr16	83712435	Intron_Dist	368	gwas_catalog
chr16	83764204	Intron_Dist	1599	gwas_catalog
chr16	83948547	Exon_NCRNA	13	generalization_ncRNA
chr16	85944439	Intron_Dist	736	gwas_catalog
chr16	85991705	Hist_multi	21991	gwas_catalog
chr16	86403118	Hist_multi	19938	gwas_catalog
chr16	86546689	Exon_PCUTR	159	generalization_other
chr16	86904135	Hist_multi	133120	gwas_catalog
chr16	87193084	Intron_Dist	-18374	gwas_catalog
chr16	88298124	PromFlanking	11955	gwas_catalog
chr16	88331640	CTCF	3192	gwas_catalog
chr16	88801252	Intron_Dist	30	generalization_other
chr16	88880849	Exon_NCRNA	85	generalization_ncRNA
chr16	89755903	Intron_Dist	170	gwas_catalog
chr16	89805867	Exon_NCRNA	18	training
chr16	89816056	Intron_Dist	81	training
chr16	89818822	Intron_Dist	191	training
chr16	89836805	Exon_NCRNA	66	training
chr16	89849346	Intron_Dist	19	training
chr16	89864654	Intron_Dist	704	training
chr16	89986117	Exon_PCCDS	500	gwas_catalog
chr16	90022693	Intron_Dist	244	gwas_catalog
chr16	90026512	Intron_Dist	826	gwas_catalog
chr16	90027626	Intron_Dist	122	gwas_catalog
chr17	1679209	Intron_Dist	616	generalization_other
chr17	2583425	Exon_NCRNA	32	training
chr17	3402381	Exon_PCUTR	197	generalization_other
chr17	3539712	Promoter	291	training
chr17	3552117	Intron_Dist	23	training
chr17	4804936	Exon_NCRNA	15	training
chr17	4806454	Hist_multi	142	training
chr17	5219511	Intron_Dist	7393	gwas_catalog
chr17	6945087	Exon_PCCDS	141	gwas_catalog
chr17	7126199	Exon_NCRNA	14	generalization_ncRNA
chr17	7126948	Exon_NCRNA	14	training
chr17	7127894	Exon_NCRNA	22	generalization_ncRNA
chr17	7128416	Exon_NCRNA	141	generalization_ncRNA
chr17	7462555	Exon_PCCDS	60	gwas_catalog
chr17	7521915	Intron_Dist	-3807	gwas_catalog
chr17	7537792	Other_MC	1271	gwas_catalog
chr17	7571752	Exon_PCUTR	1008	gwas_catalog
chr17	7574775	Intron_Dist	741	gwas_catalog
chr17	7577647	Intron_Dist	38	training
chr17	7811615	Intron_Dist	104	gwas_catalog
chr17	7906220	PromFlanking	136	training
chr17	8076770	Exon_PCUTR	821	generalization_other
chr17	8076849	Exon_NCRNA	742	generalization_ncRNA
chr17	10031183	PromFlanking	13425	gwas_catalog
chr17	10033679	OpenChrom	15921	gwas_catalog
chr17	10533097	Exon_NCRNA	45	training
chr17	14307405	Intron_Dist	-6915	gwas_catalog
chr17	16820099	Hist_multi	7597	gwas_catalog
chr17	16845167	OpenChrom	375	gwas_catalog
chr17	16848750	Intron_Dist	3301	gwas_catalog
chr17	16863638	Intron_Dist	-7740	gwas_catalog
chr17	17119838	Intron_Dist	20	generalization_other
chr17	18210810	Exon_PCUTR	24	gwas_catalog
chr17	25541278	Hist_multi	24172	gwas_catalog
chr17	26106675	Intron_Dist	592	gwas_catalog
chr17	26610252	Intron_Dist	2039	gwas_catalog
chr17	29475515	Intron_Dist	7485	training
chr17	29488136	Intron_Dist	2024	training
chr17	29508428	Intron_Dist	11	training
chr17	29527428	Intron_Dist	11	training
chr17	29528042	Intron_Dist	12	generalization_other
chr17	29530107	OpenChrom	1603	training
chr17	29533239	Intron_Dist	18	generalization_other
chr17	29534143	Intron_Dist	753	generalization_other
chr17	29540877	Intron_Dist	591	training
chr17	29542762	Intron_Dist	1158	training
chr17	29548419	Intron_Dist	448	training
chr17	29549489	Exon_PCUTR	541	training
chr17	29553439	Intron_Dist	13	training
chr17	29554225	Intron_Dist	10	training
chr17	29558777	Intron_Dist	313	training
chr17	29563299	Intron_Dist	259	training
chr17	29577082	Exon_PCUTR	110	training
chr17	29577935	Exon_PCUTR	963	mendelian
chr17	29580296	Exon_PCUTR	277	training
chr17	29588715	Intron_Dist	13	generalization_other
chr17	29654479	Intron_Dist	37	generalization_other
chr17	29656858	Intron_Dist	455	generalization_other
chr17	29657848	Exon_NCRNA	331	training
chr17	29661577	Intron_Dist	104	training
chr17	29664618	Intron_Dist	17	generalization_other
chr17	29676126	Intron_Dist	11	generalization_other
chr17	29685665	Exon_NCRNA	24	training
chr17	30816892	Exon_PCUTR	731	training
chr17	31970483	Intron_Dist	8728	gwas_catalog
chr17	34812273	H3K27me3	4326	gwas_catalog
chr17	36098040	Intron_Dist	1390	gwas_catalog
chr17	36103565	TFBS	966	gwas_catalog
chr17	37876835	Intron_Dist	747	gwas_catalog
chr17	37922259	Exon_PCCDS	488	gwas_catalog
chr17	38062196	Exon_PCCDS	43	gwas_catalog
chr17	38064405	Intron_Dist	23	gwas_catalog
chr17	38066240	Intron_Dist	62	gwas_catalog
chr17	38069949	Intron_Dist	1198	gwas_catalog
chr17	38089344	Intron_Dist	1519	gwas_catalog
chr17	38121993	Exon_PCCDS	58	gwas_catalog
chr17	39975704	TFBS	52	training
chr17	41063443	Exon_PCUTR	512	generalization_other
chr17	41196895	Exon_PCUTR	925	training
chr17	41197637	Exon_PCUTR	183	training
chr17	41199745	Intron_Dist	24	generalization_other
chr17	41209164	Intron_Dist	11	generalization_other
chr17	41242939	Intron_Dist	21	training
chr17	41247941	Intron_Cis	1	generalization_other
chr17	41251785	Intron_Cis	6	generalization_other
chr17	41276114	Exon_PCUTR	19	generalization_other
chr17	42078968	TFBS	2790	training
chr17	42241929	Hist_multi	2691	gwas_catalog
chr17	42449567	Exon_PCUTR	225	training
chr17	42455177	CTCF	18	training
chr17	42458507	CTCF	77	training
chr17	42470923	TFBS	4270	training
chr17	42984714	Exon_NCRNA	43	training
chr17	43513441	Exon_NCRNA	1766	gwas_catalog
chr17	43719143	Exon_NCRNA	1321	gwas_catalog
chr17	44019712	OpenChrom	19974	gwas_catalog
chr17	44074063	Intron_Dist	32	training
chr17	44081064	Intron_Dist	6611	gwas_catalog
chr17	44087780	OpenChrom	11	training
chr17	44187257	Enhancer	10159	gwas_catalog
chr17	46024146	Exon_NCRNA	76	generalization_ncRNA
chr17	47436749	Intron_Dist	1835	gwas_catalog
chr17	47482953	Intron_Dist	386	gwas_catalog
chr17	48263414	Exon_NCRNA	32	training
chr17	48268147	OpenChrom	30	training
chr17	48272201	Intron_Dist	11	generalization_other
chr17	48273742	Exon_NCRNA	13	training
chr17	48274291	CTCF	79	gwas_catalog
chr17	54773238	intergenic	96476	gwas_catalog
chr17	54925466	Intron_Dist	39	training
chr17	56293640	Intron_Dist	35	training
chr17	57106096	Intron_Dist	11	generalization_other
chr17	58236874	Exon_PCUTR	284	training
chr17	59447369	Intron_Dist	1513	gwas_catalog
chr17	59476302	Intron_Dist	95	training
chr17	59477371	Exon_PCUTR	205	training
chr17	59496649	Hist_multi	7773	gwas_catalog
chr17	59543166	Exon_NCRNA	13	training
chr17	59858864	Intron_Dist	497	training
chr17	59880646	Intron_Dist	1810	gwas_catalog
chr17	60593816	Exon_NCRNA	4317	gwas_catalog
chr17	61566031	Exon_PCCDS	-23	gwas_catalog
chr17	61995349	Intron_Dist	27	training
chr17	61996359	CTCF	233	generalization_other
chr17	64215623	Intron_Dist	1048	gwas_catalog
chr17	66382209	Intron_Dist	895	gwas_catalog
chr17	66508599	Exon_NCRNA	38	training
chr17	66521878	Intron_Dist	16	training
chr17	68185586	intergenic	14622	gwas_catalog
chr17	68190826	intergenic	19862	gwas_catalog
chr17	68259446	Hist_multi	50084	gwas_catalog
chr17	68326338	Intron_Dist	3318	gwas_catalog
chr17	68521861	Hist_multi	156905	gwas_catalog
chr17	68676303	Hist_multi	311347	mendelian
chr17	69236998	H3K9me3	38754	gwas_catalog
chr17	70400166	Exon_NCRNA	792	gwas_catalog
chr17	72918991	PromFlanking	13	training
chr17	73018774	Hist_multi	1759	gwas_catalog
chr17	73687495	Exon_NCRNA	22	gwas_catalog
chr17	73732344	Intron_Dist	24	training
chr17	73748508	Intron_Dist	18	training
chr17	73761239	Exon_PCUTR	187	training
chr17	73826245	Other_MC	12	training
chr17	73827442	Exon_NCRNA	12	training
chr17	73839907	Exon_NCRNA	164	training
chr17	73882148	Intron_Dist	5209	gwas_catalog
chr17	73888672	Exon_NCRNA	90	gwas_catalog
chr17	75316275	Exon_PCUTR	156	training
chr17	76121864	Exon_PCCDS	58	gwas_catalog
chr17	77112562	Intron_Dist	-731	gwas_catalog
chr17	78082266	Intron_Dist	21	training
chr17	78092432	Intron_Dist	19	training
chr17	78348494	Exon_PCUTR	104	gwas_catalog
chr17	79024637	PromFlanking	2618	gwas_catalog
chr17	79173462	Exon_NCRNA	56	gwas_catalog
chr17	79380547	PromFlanking	5336	gwas_catalog
chr17	79686969	Intron_Dist	36	generalization_other
chr17	80851411	PromFlanking	11	generalization_other
chr18	2946291	Exon_NCRNA	2101	gwas_catalog
chr18	2967845	PromFlanking	177	gwas_catalog
chr18	6282593	Intron_Dist	18555	gwas_catalog
chr18	19749272	Promoter	372	training
chr18	20190795	Hist_multi	88832	gwas_catalog
chr18	20581745	Intron_Dist	52	training
chr18	21132700	Intron_Dist	1008	training
chr18	21137182	Intron_Dist	27	training
chr18	29336591	H3K27me3	31810	gwas_catalog
chr18	33694120	Exon_PCCDS	61	gwas_catalog
chr18	43309911	Exon_PCUTR	39	gwas_catalog
chr18	44109033	Intron_Dist	106	training
chr18	44585420	Intron_Dist	506	gwas_catalog
chr18	46450976	PromFlanking	2695	gwas_catalog
chr18	46453156	TFBS	3347	gwas_catalog
chr18	46453463	Intron_Dist	3040	gwas_catalog
chr18	46454048	Intron_Dist	2455	gwas_catalog
chr18	47116890	Exon_NCRNA	20	generalization_ncRNA
chr18	50517776	Intron_Dist	26279	gwas_catalog
chr18	52949657	Intron_Dist	1860	gwas_catalog
chr18	53210302	Intron_Dist	3750	gwas_catalog
chr18	53397199	Intron_Dist	8433	gwas_catalog
chr18	55247454	Intron_Dist	22	mendelian
chr18	55254103	Promoter	318	training
chr18	57503378	Hist_multi	11471	gwas_catalog
chr18	57829135	Hist_multi	932	gwas_catalog
chr18	57851097	H3K9me3	22894	gwas_catalog
chr18	57882787	H3K9me3	-54584	gwas_catalog
chr18	61067235	Intron_Dist	45	generalization_other
chr18	66932883	Hist_multi	135664	gwas_catalog
chr18	69439073	Intron_Dist	7964	gwas_catalog
chr18	70150939	H3K9me3	54670	gwas_catalog
chr18	74182975	Intron_Dist	7877	gwas_catalog
chr18	77470825	Intron_Dist	388	training
chr18	77624479	Intron_Dist	187	gwas_catalog
chr18	77748603	Promoter	364	training
chr19	1046520	TFBS	114	gwas_catalog
chr19	1050420	Intron_Dist	499	gwas_catalog
chr19	1221202	Intron_Cis	9	generalization_other
chr19	1383922	Exon_NCRNA	15	training
chr19	1399508	Intron_Dist	14	training
chr19	2176403	Intron_Dist	4308	gwas_catalog
chr19	2177193	Intron_Dist	3518	gwas_catalog
chr19	5839746	CTCF	-330	gwas_catalog
chr19	5841356	Hist_multi	1940	gwas_catalog
chr19	5872403	Intron_Dist	1768	gwas_catalog
chr19	5894584	Intron_Dist	282	gwas_catalog
chr19	7255701	Intron_Dist	11654	gwas_catalog
chr19	7733855	Other_MC	153	gwas_catalog
chr19	7739177	PromFlanking	2885	gwas_catalog
chr19	8281635	Intron_Dist	-2269	gwas_catalog
chr19	10394792	Exon_PCCDS	12	gwas_catalog
chr19	10395683	Exon_PCCDS	22	gwas_catalog
chr19	11200029	Promoter	263	mendelian
chr19	11200072	Exon_PCUTR	220	mendelian
chr19	11200073	Exon_PCUTR	219	mendelian
chr19	11200083	Exon_PCUTR	209	mendelian
chr19	11200085	Exon_PCUTR	207	mendelian
chr19	11200086	Exon_PCUTR	206	mendelian
chr19	11200087	Exon_PCUTR	205	mendelian
chr19	11200089	Exon_PCUTR	203	mendelian
chr19	11200104	Exon_PCUTR	188	mendelian
chr19	11200105	Exon_PCUTR	187	mendelian
chr19	11200124	Exon_PCUTR	168	mendelian
chr19	11202306	Promoter	710	gwas_catalog
chr19	11224186	Intron_Dist	24	generalization_other
chr19	11227689	Intron_Dist	14	training
chr19	11231284	Intron_Dist	85	training
chr19	11238766	Intron_Cis	4	generalization_other
chr19	11241945	TFBS	11	training
chr19	12998078	Hist_multi	211	training
chr19	13049218	Promoter	367	training
chr19	13341036	Intron_Dist	12	training
chr19	17389704	Exon_PCCDS	51	gwas_catalog
chr19	17393925	Exon_NCRNA	108	gwas_catalog
chr19	17394124	Exon_PCCDS	91	gwas_catalog
chr19	17752689	Intron_Dist	323	gwas_catalog
chr19	17943239	Intron_Dist	88	generalization_other
chr19	17983075	Exon_PCUTR	411	generalization_other
chr19	18803172	Intron_Dist	8533	gwas_catalog
chr19	19299079	Intron_Dist	-1264	gwas_catalog
chr19	19361735	Exon_PCUTR	1161	gwas_catalog
chr19	19494483	Hist_multi	2465	gwas_catalog
chr19	19682971	Intron_Dist	1290	gwas_catalog
chr19	21666210	Exon_NCRNA	124	gwas_catalog
chr19	33334874	Intron_Dist	16	generalization_other
chr19	33750314	PromFlanking	24832	gwas_catalog
chr19	35773456	Exon_NCRNA	60	test
chr19	36317406	Exon_PCUTR	142	test
chr19	38997317	Intron_Dist	130	test
chr19	39074134	Intron_Dist	1448	test
chr19	39137810	Promoter	738	mendelian
chr19	39138352	Exon_NCRNA	196	test
chr19	39731783	Hist_multi	2588	gwas_catalog
chr19	39732752	Hist_multi	1619	gwas_catalog
chr19	39738787	Intron_Dist	151	gwas_catalog
chr19	39743165	Hist_multi	4097	gwas_catalog
chr19	40913539	Exon_NCRNA	88	gwas_catalog
chr19	41224204	Intron_Cis	8	gwas_catalog
chr19	41339896	PromFlanking	2413	gwas_catalog
chr19	41353107	Intron_Dist	150	gwas_catalog
chr19	41363765	Intron_Dist	7614	gwas_catalog
chr19	41514040	Intron_Dist	-657	gwas_catalog
chr19	41523016	Exon_NCRNA	466	gwas_catalog
chr19	41930736	Exon_PCUTR	330	test
chr19	42066279	Intron_Dist	4700	gwas_catalog
chr19	42375403	PromFlanking	15	test
chr19	44299892	H3K9me3	329	gwas_catalog
chr19	45376284	Intron_Dist	877	gwas_catalog
chr19	45382034	Exon_PCUTR	225	gwas_catalog
chr19	45392254	Exon_PCUTR	888	gwas_catalog
chr19	45395266	Intron_Dist	319	gwas_catalog
chr19	45395619	Intron_Dist	30	gwas_catalog
chr19	45396219	Intron_Dist	32	gwas_catalog
chr19	45404579	Exon_PCCDS	11	gwas_catalog
chr19	45410002	Exon_NCRNA	77	gwas_catalog
chr19	45411941	Exon_PCCDS	152	gwas_catalog
chr19	45412079	Exon_PCCDS	290	gwas_catalog
chr19	45413233	Exon_NCRNA	1444	gwas_catalog
chr19	45415640	Exon_NCRNA	2107	gwas_catalog
chr19	45422846	Hist_multi	417	gwas_catalog
chr19	45422946	Hist_multi	517	gwas_catalog
chr19	45449218	Exon_PCUTR	115	mendelian
chr19	45821183	Exon_PCCDS	55	gwas_catalog
chr19	45918244	Intron_Dist	25	test
chr19	46056773	Exon_PCUTR	397	generalization_other
chr19	46172278	PromFlanking	456	gwas_catalog
chr19	46321507	PromFlanking	102	gwas_catalog
chr19	47260193	Exon_PCUTR	1402	generalization_other
chr19	48343223	Exon_PCUTR	468	generalization_other
chr19	49152955	PromFlanking	4133	gwas_catalog
chr19	49168942	Intron_Dist	917	gwas_catalog
chr19	49206145	Intron_Dist	66	gwas_catalog
chr19	49206417	Exon_PCCDS	206	gwas_catalog
chr19	49206631	Exon_PCCDS	420	gwas_catalog
chr19	49206985	Exon_PCCDS	481	gwas_catalog
chr19	49228272	Exon_NCRNA	54	gwas_catalog
chr19	49248730	Exon_NCRNA	151	gwas_catalog
chr19	49259529	Exon_PCCDS	200	gwas_catalog
chr19	49468594	Exon_PCUTR	273	test
chr19	50364799	Exon_NCRNA	31	test
chr19	51345568	Intron_Dist	-5198	gwas_catalog
chr19	51361757	Exon_PCCDS	-43	gwas_catalog
chr19	51363398	Exon_NCRNA	-171	gwas_catalog
chr19	51364623	H3K9me3	313	gwas_catalog
chr19	51393118	Intron_Dist	-1987	gwas_catalog
chr19	51627766	PromFlanking	887	gwas_catalog
chr19	52196478	Exon_NCRNA	516	generalization_ncRNA
chr19	52601399	H3K9me3	2572	gwas_catalog
chr19	54633455	Intron_Dist	709	test
chr19	54797848	Hist_multi	173	gwas_catalog
chr19	55819845	Intron_Dist	161	gwas_catalog
chr19	55833664	PromFlanking	351	gwas_catalog
chr19	58999350	Intron_Dist	4336	gwas_catalog
chr2	112496	H3K9me3	65690	gwas_catalog
chr2	1407815	Intron_Dist	9503	gwas_catalog
chr2	1417244	Exon_PCUTR	74	gwas_catalog
chr2	8177464	Intron_Dist	3015	gwas_catalog
chr2	11270150	PromFlanking	571	gwas_catalog
chr2	11721535	OpenChrom	576	gwas_catalog
chr2	12964497	Enhancer	84046	gwas_catalog
chr2	16733928	Exon_PCUTR	340	gwas_catalog
chr2	17778084	Intron_Dist	4580	gwas_catalog
chr2	18834651	Hist_multi	63947	gwas_catalog
chr2	19134748	H3K9me3	34399	gwas_catalog
chr2	20151929	Intron_Dist	683	training
chr2	20182313	Intron_Dist	17	training
chr2	20903015	Intron_Dist	1602	gwas_catalog
chr2	21231524	Exon_PCCDS	3573	gwas_catalog
chr2	23187504	H3K9me3	53624	gwas_catalog
chr2	25030301	Intron_Dist	6943	gwas_catalog
chr2	26500642	Intron_Dist	613	training
chr2	26682895	Exon_PCUTR	20	generalization_other
chr2	26914364	Hist_multi	1273	gwas_catalog
chr2	27730940	Exon_PCCDS	2	gwas_catalog
chr2	28329313	Intron_Dist	22824	gwas_catalog
chr2	30622824	Hist_multi	47426	gwas_catalog
chr2	31411287	Intron_Dist	66	gwas_catalog
chr2	31751267	Exon_PCUTR	66	generalization_other
chr2	32288787	Exon_PCUTR	529	training
chr2	34284852	Intron_Dist	964	gwas_catalog
chr2	38303243	Exon_NCRNA	32	training
chr2	40757791	Intron_Dist	18303	gwas_catalog
chr2	43638838	Intron_Dist	13559	gwas_catalog
chr2	43877156	Intron_Dist	5220	gwas_catalog
chr2	44066247	Exon_PCCDS	9	gwas_catalog
chr2	44074431	Intron_Dist	980	gwas_catalog
chr2	44528119	Intron_Dist	22	training
chr2	44628529	Intron_Dist	371	gwas_catalog
chr2	45646824	Intron_Dist	102	gwas_catalog
chr2	46409466	OpenChrom	2407	gwas_catalog
chr2	46552601	Enhancer	10445	gwas_catalog
chr2	47249223	Intron_Dist	104	training
chr2	47606078	Intron_Dist	13	training
chr2	47628577	Hist_multi	1738	training
chr2	47630251	Exon_PCUTR	64	training
chr2	47635062	Intron_Dist	477	training
chr2	47636840	Intron_Dist	392	training
chr2	47656811	Intron_Dist	69	training
chr2	47672109	Intron_Dist	577	training
chr2	47693756	Intron_Dist	40	generalization_other
chr2	47697729	Intron_Dist	374	training
chr2	47698505	Intron_Dist	303	training
chr2	47701802	Intron_Dist	361	training
chr2	47703820	Intron_Dist	109	training
chr2	48030112	Intron_Dist	446	training
chr2	48034014	Exon_NCRNA	97	training
chr2	49201328	Intron_Dist	5305	gwas_catalog
chr2	49381694	Intron_Dist	290	training
chr2	50047483	H3K9me3	101907	gwas_catalog
chr2	50574090	Exon_PCUTR	23	training
chr2	52983773	Intron_Dist	23857	gwas_catalog
chr2	56012214	Hist_multi	82156	gwas_catalog
chr2	57934055	Hist_multi	48868	gwas_catalog
chr2	58433394	Intron_Dist	2032	training
chr2	60713235	Intron_Dist	9663	gwas_catalog
chr2	60718043	Intron_Dist	4855	gwas_catalog
chr2	60719970	Intron_Dist	2928	gwas_catalog
chr2	60720246	Intron_Dist	2652	gwas_catalog
chr2	60720951	Intron_Dist	1947	gwas_catalog
chr2	61164331	Exon_NCRNA	5238	gwas_catalog
chr2	61217542	Intron_Dist	16149	gwas_catalog
chr2	66750564	Intron_Dist	11137	gwas_catalog
chr2	66781453	Intron_Dist	6301	gwas_catalog
chr2	67973887	H3K27me3	49844	gwas_catalog
chr2	68124206	Hist_multi	71586	gwas_catalog
chr2	68570772	Hist_multi	18820	gwas_catalog
chr2	69472345	Intron_Dist	11	training
chr2	69553299	Exon_PCUTR	67	mendelian
chr2	71525785	Intron_Dist	21900	gwas_catalog
chr2	71817308	Intron_Dist	32	training
chr2	71840553	Intron_Dist	12	generalization_other
chr2	71889030	Intron_Dist	1248	training
chr2	71896224	Intron_Dist	17	training
chr2	71913729	Exon_NCRNA	146	training
chr2	73114549	Exon_NCRNA	317	training
chr2	73837955	Hist_multi	-392	gwas_catalog
chr2	73868328	Exon_PCCDS	502	gwas_catalog
chr2	73900900	Intron_Dist	39	gwas_catalog
chr2	74077998	Intron_Dist	357	training
chr2	74177650	Intron_Dist	61	training
chr2	76375711	H3K9me3	437995	gwas_catalog
chr2	77088598	Intron_Dist	-112555	gwas_catalog
chr2	77942844	H3K9me3	42668	gwas_catalog
chr2	79944108	Intron_Dist	19064	gwas_catalog
chr2	81855725	H3K9me3	162028	gwas_catalog
chr2	83029469	H3K9me3	263769	gwas_catalog
chr2	85890770	Intron_Dist	16	training
chr2	96931137	Exon_PCUTR	91	training
chr2	98349927	Exon_NCRNA	79	training
chr2	100806514	Hist_multi	18769	gwas_catalog
chr2	100821545	Hist_multi	3738	gwas_catalog
chr2	102932562	Intron_Dist	2665	gwas_catalog
chr2	102955082	Intron_Dist	214	gwas_catalog
chr2	104036433	intergenic	75264	gwas_catalog
chr2	106457291	Intron_Dist	5933	gwas_catalog
chr2	107982688	Intron_Dist	753	gwas_catalog
chr2	109513601	Exon_PCCDS	85	gwas_catalog
chr2	112770770	Intron_Dist	46	gwas_catalog
chr2	112950521	Hist_multi	5558	gwas_catalog
chr2	114090412	Hist_multi	54005	gwas_catalog
chr2	119507607	Hist_multi	84102	gwas_catalog
chr2	121748251	Exon_PCUTR	86	generalization_other
chr2	122288468	Exon_NCRNA	116	generalization_ncRNA
chr2	122401698	Intron_Dist	5249	gwas_catalog
chr2	127889637	H3K9me3	25202	gwas_catalog
chr2	127892810	OpenChrom	28375	gwas_catalog
chr2	127894615	Hist_multi	30180	gwas_catalog
chr2	128175983	TFBS	86	training
chr2	128179040	CTCF	14	training
chr2	128180582	Exon_NCRNA	27	training
chr2	131356867	Exon_PCUTR	30	training
chr2	134266001	Intron_Dist	9027	gwas_catalog
chr2	135803425	Intron_Dist	1329	gwas_catalog
chr2	136616754	Intron_Dist	116	gwas_catalog
chr2	136907170	Hist_multi	31555	gwas_catalog
chr2	139467255	Intron_Dist	38019	gwas_catalog
chr2	141721142	Intron_Dist	11632	gwas_catalog
chr2	145208193	Intron_Dist	255	gwas_catalog
chr2	145223620	Intron_Dist	1710	gwas_catalog
chr2	146119018	intergenic	29645	gwas_catalog
chr2	151637936	Hist_multi	146237	gwas_catalog
chr2	152355017	Intron_Dist	150	generalization_other
chr2	152957411	CTCF	1949	gwas_catalog
chr2	157189174	Exon_PCUTR	183	training
chr2	159899489	Intron_Dist	13314	gwas_catalog
chr2	160190209	Intron_Dist	1011	gwas_catalog
chr2	161171454	Intron_Dist	1695	gwas_catalog
chr2	162851147	Intron_Dist	323	gwas_catalog
chr2	166583244	Hist_multi	22170	gwas_catalog
chr2	166854699	Intron_Dist	13	generalization_other
chr2	166895066	Intron_Dist	423	gwas_catalog
chr2	166913031	Intron_Dist	16	generalization_other
chr2	166978750	Intron_Dist	4241	gwas_catalog
chr2	169754846	Intron_Dist	3214	gwas_catalog
chr2	169763148	Intron_Dist	25	gwas_catalog
chr2	170117811	Intron_Dist	2083	gwas_catalog
chr2	170354110	Intron_Dist	26	training
chr2	172305176	Intron_Dist	14	training
chr2	174297659	Hist_multi	65298	gwas_catalog
chr2	174462854	H3K27me3	-230493	gwas_catalog
chr2	177042633	Exon_NCRNA	48	gwas_catalog
chr2	182328214	Intron_Dist	5169	gwas_catalog
chr2	182545307	Exon_NCRNA	151	training
chr2	183497840	Hist_multi	83371	gwas_catalog
chr2	189750863	H3K9me3	46852	gwas_catalog
chr2	189872183	Intron_Dist	42	training
chr2	189876499	Exon_NCRNA	146	generalization_ncRNA
chr2	190649316	Exon_NCRNA	4	gwas_catalog
chr2	191953998	Intron_Dist	12946	gwas_catalog
chr2	191964633	Intron_Dist	23581	gwas_catalog
chr2	200676926	Intron_Dist	522	gwas_catalog
chr2	202122995	Exon_PCCDS	111	gwas_catalog
chr2	202606379	Exon_NCRNA	17	training
chr2	203241529	Promoter	745	training
chr2	203419960	Intron_Dist	14	training
chr2	204729153	H3K9me3	3622	gwas_catalog
chr2	206318593	Intron_Dist	13196	gwas_catalog
chr2	207646674	Intron_Dist	4782	gwas_catalog
chr2	209010778	Intron_Dist	37	mendelian
chr2	211539387	Exon_NCRNA	238	training
chr2	211540507	Exon_PCCDS	56	gwas_catalog
chr2	211543055	Exon_NCRNA	445	gwas_catalog
chr2	213296863	Intron_Dist	2981	gwas_catalog
chr2	213394712	Intron_Dist	8460	gwas_catalog
chr2	215643500	Intron_Dist	1783	gwas_catalog
chr2	215672546	Promoter	1589	gwas_catalog
chr2	216898658	CTCF	26	gwas_catalog
chr2	219028051	Exon_PCUTR	1917	training
chr2	219524871	Exon_NCRNA	19	training
chr2	219755011	Exon_PCCDS	75	gwas_catalog
chr2	220290710	Exon_NCRNA	40	generalization_ncRNA
chr2	223068286	Intron_Dist	1376	gwas_catalog
chr2	223085913	Intron_Dist	27	training
chr2	224561329	Hist_multi	56278	gwas_catalog
chr2	225368567	Exon_NCRNA	27	training
chr2	227875240	Intron_Dist	22	training
chr2	228135465	Intron_Dist	20	training
chr2	228168708	Intron_Dist	26	training
chr2	228173092	Intron_Dist	456	training
chr2	228176114	Intron_Dist	387	training
chr2	232291471	Hist_multi	25503	gwas_catalog
chr2	232318754	Exon_PCUTR	960	gwas_catalog
chr2	233155110	Intron_Dist	9639	gwas_catalog
chr2	233426526	Intron_Dist	2430	gwas_catalog
chr2	234667582	Intron_Dist	2216	mendelian
chr2	234668570	Intron_Dist	1228	gwas_catalog
chr2	234668851	Intron_Dist	947	mendelian
chr2	234672639	Intron_Dist	2841	gwas_catalog
chr2	234673309	OpenChrom	2370	gwas_catalog
chr2	234825093	H3K27me3	985	gwas_catalog
chr2	237497237	Hist_multi	8155	gwas_catalog
chr2	241563739	PromFlanking	1247	gwas_catalog
chr2	242680425	Intron_Dist	22	training
chr20	1941171	Intron_Dist	5078	gwas_catalog
chr20	2281970	Enhancer	5253	gwas_catalog
chr20	2451408	Exon_PCUTR	75	mendelian
chr20	3065323	Exon_PCUTR	123	training
chr20	3187733	Hist_multi	1947	gwas_catalog
chr20	3193842	Exon_PCCDS	-28	gwas_catalog
chr20	3193893	Intron_Dist	10	gwas_catalog
chr20	3381549	Intron_Dist	6572	gwas_catalog
chr20	4677092	Intron_Dist	2764	gwas_catalog
chr20	4680251	Exon_PCCDS	-390	gwas_catalog
chr20	5081438	Exon_NCRNA	140	generalization_ncRNA
chr20	5588449	Intron_Dist	3038	gwas_catalog
chr20	5948227	Exon_PCCDS	7	gwas_catalog
chr20	6074846	Intron_Dist	126	mendelian
chr20	6404281	H3K27me3	23190	gwas_catalog
chr20	7106289	Intron_Dist	20714	gwas_catalog
chr20	7259925	H3K27me3	21181	gwas_catalog
chr20	7819768	H3K9me3	44543	gwas_catalog
chr20	9365303	Intron_Dist	244	gwas_catalog
chr20	10629696	Exon_NCRNA	12	training
chr20	10639543	Intron_Dist	172	gwas_catalog
chr20	10669188	Intron_Dist	15091	gwas_catalog
chr20	10752610	Intron_Dist	6793	gwas_catalog
chr20	10961935	Intron_Dist	5471	gwas_catalog
chr20	14747471	Intron_Dist	81865	gwas_catalog
chr20	15663771	Intron_Dist	-130515	gwas_catalog
chr20	16451642	Intron_Dist	23293	gwas_catalog
chr20	18038552	PromFlanking	374	training
chr20	18488060	Promoter	254	training
chr20	18491731	Intron_Dist	30	training
chr20	18492791	PromFlanking	77	training
chr20	18526845	Intron_Dist	167	training
chr20	19749957	Intron_Dist	10985	gwas_catalog
chr20	21689350	Intron_Dist	11	training
chr20	21690094	Intron_Dist	11	training
chr20	21821910	OpenChrom	106431	gwas_catalog
chr20	21853100	H3K9me3	75241	gwas_catalog
chr20	21884693	H3K9me3	43648	gwas_catalog
chr20	22037980	Intron_Dist	-3057	gwas_catalog
chr20	22050503	Intron_Dist	-1176	gwas_catalog
chr20	22567942	Hist_multi	485	gwas_catalog
chr20	22805061	Hist_multi	78466	gwas_catalog
chr20	23030443	Promoter	10751	training
chr20	23050806	Hist_multi	10304	gwas_catalog
chr20	23578189	Hist_multi	6183	gwas_catalog
chr20	23612737	Exon_NCRNA	1813	gwas_catalog
chr20	23616469	Intron_Dist	464	gwas_catalog
chr20	25388409	Exon_NCRNA	123	generalization_ncRNA
chr20	31395557	Intron_Dist	10	training
chr20	32729444	Hist_multi	29543	gwas_catalog
chr20	33171772	Intron_Dist	1468	gwas_catalog
chr20	33537864	Intron_Dist	1662	training
chr20	33574765	Exon_PCCDS	28	gwas_catalog
chr20	33759640	Promoter	388	training
chr20	33764554	Exon_PCCDS	54	gwas_catalog
chr20	33907161	PromFlanking	4182	gwas_catalog
chr20	38548977	H3K9me3	84157	gwas_catalog
chr20	38904203	Hist_multi	149368	gwas_catalog
chr20	42104939	Hist_multi	15597	gwas_catalog
chr20	42984264	TFBS	230	training
chr20	43036000	TFBS	20	training
chr20	43248503	Intron_Dist	14	training
chr20	43249076	Exon_NCRNA	33	generalization_ncRNA
chr20	45288453	Intron_Dist	8504	gwas_catalog
chr20	46095649	Hist_multi	11615	gwas_catalog
chr20	46617946	Hist_multi	-596	gwas_catalog
chr20	48552881	Exon_PCUTR	209	training
chr20	52731402	Hist_multi	39899	gwas_catalog
chr20	52816717	Hist_multi	7947	gwas_catalog
chr20	55841179	Exon_PCUTR	419	training
chr20	57466771	Exon_NCRNA	104	training
chr20	57478716	Intron_Dist	10	training
chr20	57562102	Exon_NCRNA	183	gwas_catalog
chr20	57875849	Exon_PCUTR	71	training
chr20	59853938	Intron_Dist	23944	gwas_catalog
chr20	61051165	PromFlanking	180	training
chr20	62309839	Intron_Dist	139	gwas_catalog
chr20	62343956	Intron_Dist	3439	gwas_catalog
chr21	15681994	Intron_Dist	-574	gwas_catalog
chr21	20326336	Intron_Dist	441	gwas_catalog
chr21	27253647	Exon_PCUTR	436	mendelian
chr21	27543619	Promoter	248	training
chr21	30717737	Exon_PCUTR	3018	gwas_catalog
chr21	33038893	Intron_Dist	61	training
chr21	33040480	Intron_Dist	303	training
chr21	34668714	Exon_NCRNA	226	training
chr21	35599128	Intron_Dist	11286	gwas_catalog
chr21	37804846	Intron_Dist	2135	gwas_catalog
chr21	37833307	Exon_PCCDS	720	gwas_catalog
chr21	37835239	Intron_Dist	1164	gwas_catalog
chr21	39027272	Intron_Dist	29485	gwas_catalog
chr21	43836390	Intron_Dist	160	gwas_catalog
chr21	44593140	PromFlanking	-960	gwas_catalog
chr21	45717610	Exon_NCRNA	72	generalization_ncRNA
chr21	45750232	Intron_Dist	22	generalization_other
chr21	46320404	Intron_Dist	13	generalization_other
chr21	46321660	Exon_NCRNA	11	generalization_ncRNA
chr21	47413935	Intron_Dist	145	training
chr21	47541407	Intron_Dist	62	generalization_other
chr21	47552471	Exon_PCUTR	604	training
chr22	19710933	Exon_NCRNA	170	mendelian
chr22	19743578	PromFlanking	691	training
chr22	19747128	Exon_PCUTR	48	training
chr22	20036382	Intron_Dist	530	training
chr22	21340117	Intron_Dist	12	training
chr22	24176449	Exon_PCUTR	122	training
chr22	24240138	Intron_Dist	892	gwas_catalog
chr22	24264089	Hist_multi	5428	gwas_catalog
chr22	24582041	Exon_PCCDS	58	gwas_catalog
chr22	26159289	Exon_PCCDS	68	gwas_catalog
chr22	26995456	Exon_PCUTR	182	generalization_other
chr22	27993417	Hist_multi	23949	gwas_catalog
chr22	29115066	Intron_Dist	316	gwas_catalog
chr22	30032880	Intron_Dist	14	training
chr22	30050946	Intron_Dist	231	training
chr22	30074164	Intron_Dist	20	training
chr22	30494371	Intron_Dist	469	gwas_catalog
chr22	30642690	Exon_NCRNA	25	training
chr22	30681257	Exon_NCRNA	167	gwas_catalog
chr22	31011112	Intron_Dist	175	training
chr22	32265903	Intron_Dist	672	gwas_catalog
chr22	32487700	Exon_PCCDS	50	gwas_catalog
chr22	35135106	H3K9me3	14260	gwas_catalog
chr22	36616445	PromFlanking	7882	gwas_catalog
chr22	36661330	Exon_PCCDS	134	gwas_catalog
chr22	37462936	Exon_PCCDS	67	gwas_catalog
chr22	37469591	Exon_PCCDS	20	gwas_catalog
chr22	37728254	CTCF	8757	gwas_catalog
chr22	37858974	Hist_multi	6377	gwas_catalog
chr22	38369491	Exon_NCRNA	559	training
chr22	38412215	Intron_Dist	9370	training
chr22	38412781	Enhancer	8804	training
chr22	39542292	PromFlanking	3501	gwas_catalog
chr22	39621728	Exon_PCUTR	29	generalization_other
chr22	40075400	Exon_PCCDS	51	gwas_catalog
chr22	40742514	Exon_PCUTR	147	training
chr22	41537040	Intron_Dist	11	generalization_other
chr22	41634088	Exon_PCCDS	599	gwas_catalog
chr22	44324727	Exon_PCCDS	24	gwas_catalog
chr22	44333694	Intron_Dist	541	gwas_catalog
chr22	44523907	Intron_Dist	3459	gwas_catalog
chr22	46363739	Intron_Dist	4295	gwas_catalog
chr22	50502853	Intron_Dist	225	training
chr22	50523373	Exon_PCUTR	18	training
chr22	51017353	Intron_Dist	111	gwas_catalog
chr22	51064121	Intron_Dist	11	generalization_other
chr3	3188088	Intron_Dist	25	mendelian
chr3	3679852	Hist_multi	10966	gwas_catalog
chr3	7336452	Intron_Dist	3918	gwas_catalog
chr3	8608920	Intron_Dist	205	gwas_catalog
chr3	10083186	Exon_PCUTR	120	training
chr3	10106024	Intron_Dist	15	training
chr3	10183453	Exon_PCUTR	419	training
chr3	10191656	Exon_NCRNA	186	training
chr3	11313913	Promoter	204	training
chr3	12330411	Exon_PCUTR	223	gwas_catalog
chr3	12421189	Intron_Dist	13	training
chr3	14187285	Exon_NCRNA	101	training
chr3	14209904	Intron_Dist	23	training
chr3	14712701	Exon_PCUTR	299	generalization_other
chr3	15687154	Exon_PCUTR	1332	training
chr3	19334695	Intron_Dist	11873	gwas_catalog
chr3	20111546	Intron_Dist	2278	gwas_catalog
chr3	20177472	Intron_Dist	961	gwas_catalog
chr3	22356930	Intron_Dist	57010	gwas_catalog
chr3	24164366	Exon_PCUTR	251	training
chr3	27416013	Exon_PCUTR	2324	gwas_catalog
chr3	30648317	Exon_PCUTR	153	training
chr3	31663820	Intron_Dist	19	training
chr3	33160407	Intron_Dist	1428	gwas_catalog
chr3	33160815	Intron_Dist	1020	training
chr3	36856030	Hist_multi	5094	gwas_catalog
chr3	37034654	Exon_PCUTR	286	training
chr3	37037418	Intron_Dist	691	training
chr3	37040732	Intron_Dist	1713	training
chr3	37044471	Intron_Dist	1420	training
chr3	37045071	Intron_Dist	820	training
chr3	37045646	Intron_Dist	245	training
chr3	37048050	Intron_Dist	431	training
chr3	37049639	Intron_Dist	665	training
chr3	37050292	Intron_Dist	12	generalization_other
chr3	37052949	Intron_Dist	361	training
chr3	37053487	Intron_Dist	14	training
chr3	37055911	Intron_Dist	11	training
chr3	37061593	Intron_Dist	207	training
chr3	37064798	Intron_Dist	2329	training
chr3	37066451	Intron_Dist	676	training
chr3	37067115	Intron_Dist	12	training
chr3	37068653	Intron_Dist	1154	training
chr3	37070436	Intron_Dist	12	generalization_other
chr3	37080353	Intron_Dist	1323	training
chr3	37084089	Intron_Dist	266	training
chr3	37086766	Intron_Dist	2243	training
chr3	37090378	Intron_Dist	16	training
chr3	37518545	Intron_Dist	3593	gwas_catalog
chr3	38621237	OpenChrom	250	gwas_catalog
chr3	38624253	Intron_Dist	1390	gwas_catalog
chr3	38766675	Exon_PCCDS	11	gwas_catalog
chr3	38767315	Other_MC	509	gwas_catalog
chr3	38770639	Intron_Dist	246	gwas_catalog
chr3	38774832	Intron_Dist	4439	gwas_catalog
chr3	38777554	Intron_Dist	3451	gwas_catalog
chr3	38882519	Hist_multi	6715	gwas_catalog
chr3	39438009	Exon_PCUTR	121	generalization_other
chr3	41987920	Intron_Dist	8193	gwas_catalog
chr3	46205686	Intron_Dist	331	gwas_catalog
chr3	46942604	CTCF	28	generalization_other
chr3	48602516	Intron_Dist	25	training
chr3	48613354	Intron_Dist	18	training
chr3	48616971	Intron_Dist	22	training
chr3	48629915	Intron_Dist	14	generalization_other
chr3	48632779	PromFlanking	272	training
chr3	49209095	Exon_NCRNA	24	mendelian
chr3	49385417	Hist_multi	7501	gwas_catalog
chr3	49721532	Exon_PCCDS	91	gwas_catalog
chr3	49898000	Intron_Dist	17	gwas_catalog
chr3	49901060	Exon_NCRNA	1224	gwas_catalog
chr3	52434460	Exon_NCRNA	120	generalization_ncRNA
chr3	52584787	Exon_PCCDS	25	gwas_catalog
chr3	52721305	Exon_PCCDS	44	gwas_catalog
chr3	55196913	Hist_multi	4233	gwas_catalog
chr3	56849749	Intron_Dist	14019	gwas_catalog
chr3	61082153	Intron_Dist	54381	gwas_catalog
chr3	64526567	Intron_Dist	203	gwas_catalog
chr3	65542856	Intron_Dist	7774	gwas_catalog
chr3	65760342	Intron_Dist	-54535	gwas_catalog
chr3	71834207	Exon_PCUTR	100	training
chr3	77717756	Hist_multi	22552	gwas_catalog
chr3	78552232	Hist_multi	95846	gwas_catalog
chr3	85569026	Intron_Dist	206645	gwas_catalog
chr3	85604923	Intron_Dist	170748	gwas_catalog
chr3	93593089	Exon_PCUTR	161	generalization_other
chr3	93598175	Intron_Dist	16	training
chr3	93605147	Intron_Dist	32	training
chr3	93611983	Intron_Dist	16	generalization_other
chr3	93692783	Exon_PCUTR	266	training
chr3	98300369	Intron_Dist	13	generalization_other
chr3	98310014	Intron_Dist	14	generalization_other
chr3	109634127	H3K9me3	951	gwas_catalog
chr3	113046640	Exon_PCCDS	27	gwas_catalog
chr3	115377646	Exon_NCRNA	170	generalization_ncRNA
chr3	118183783	Intron_Dist	31686	gwas_catalog
chr3	119227247	OpenChrom	4378	gwas_catalog
chr3	120347229	Exon_PCUTR	148	generalization_other
chr3	120363346	Intron_Dist	55	training
chr3	120585315	H3K9me3	30200	gwas_catalog
chr3	121993247	Intron_Dist	1411	gwas_catalog
chr3	121994640	Intron_Dist	18	training
chr3	122003757	Exon_PCCDS	1224	gwas_catalog
chr3	122026089	Hist_multi	18117	gwas_catalog
chr3	122384020	H3K27me3	15898	gwas_catalog
chr3	123094451	CTCF	-7557	gwas_catalog
chr3	128202163	Intron_Dist	539	mendelian
chr3	128316435	Hist_multi	21778	gwas_catalog
chr3	128598490	Exon_NCRNA	195	mendelian
chr3	129207087	Exon_PCUTR	12	generalization_other
chr3	129252559	Exon_PCUTR	109	generalization_other
chr3	130137471	Intron_Dist	241	gwas_catalog
chr3	130714870	Intron_Dist	16	training
chr3	133477701	Intron_Dist	317	gwas_catalog
chr3	133480192	Exon_NCRNA	32	gwas_catalog
chr3	133480817	Exon_NCRNA	447	gwas_catalog
chr3	133484029	Intron_Dist	277	gwas_catalog
chr3	133494354	Exon_PCCDS	78	gwas_catalog
chr3	136003251	Intron_Dist	461	training
chr3	138122122	Exon_PCUTR	1111	gwas_catalog
chr3	138502058	Intron_Dist	-13098	gwas_catalog
chr3	138663815	Exon_PCUTR	1008	training
chr3	138664425	Exon_PCUTR	1618	training
chr3	139004920	Intron_Dist	3181	gwas_catalog
chr3	140370012	Hist_multi	27401	gwas_catalog
chr3	141094209	Intron_Dist	5420	gwas_catalog
chr3	141102833	PromFlanking	281	gwas_catalog
chr3	141105570	Exon_NCRNA	28	gwas_catalog
chr3	141143430	Intron_Dist	1578	gwas_catalog
chr3	142184702	Intron_Dist	48	training
chr3	148717967	PromFlanking	1004	training
chr3	148888270	Exon_PCUTR	13	generalization_other
chr3	148913126	Intron_Dist	3027	gwas_catalog
chr3	149013935	Intron_Dist	4422	gwas_catalog
chr3	151830309	intergenic	6148	gwas_catalog
chr3	156406997	Intron_Dist	4811	gwas_catalog
chr3	156795468	OpenChrom	5240	gwas_catalog
chr3	156798473	H3K27me3	2235	gwas_catalog
chr3	156798775	Hist_multi	1933	gwas_catalog
chr3	159728878	Intron_Dist	374	gwas_catalog
chr3	160226307	Intron_Dist	-249	gwas_catalog
chr3	162276405	H3K9me3	467882	gwas_catalog
chr3	163737250	H3K9me3	540761	gwas_catalog
chr3	164589939	H3K9me3	40738	gwas_catalog
chr3	165480100	H3K9me3	11195	gwas_catalog
chr3	165491280	Exon_PCCDS	15	gwas_catalog
chr3	166481208	H3K9me3	72312	gwas_catalog
chr3	168971231	Intron_Dist	15691	gwas_catalog
chr3	169477506	Hist_multi	8633	gwas_catalog
chr3	169481271	PromFlanking	4868	gwas_catalog
chr3	169482401	Exon_NCRNA	3738	generalization_ncRNA
chr3	169482906	Promoter	3233	mendelian
chr3	169482947	Promoter	3192	mendelian
chr3	169482948	Promoter	3191	mendelian
chr3	169483087	Promoter	3052	mendelian
chr3	169492101	Exon_PCCDS	49	gwas_catalog
chr3	169528449	Intron_Dist	1748	gwas_catalog
chr3	170371857	Exon_NCRNA	2870	gwas_catalog
chr3	170745041	Hist_multi	597	training
chr3	178952152	Exon_PCUTR	271	generalization_other
chr3	180781100	Intron_Dist	6525	gwas_catalog
chr3	183678342	Intron_Dist	718	gwas_catalog
chr3	183855941	Intron_Dist	12	generalization_other
chr3	184094078	Exon_PCUTR	44	training
chr3	184876783	Hist_multi	3990	gwas_catalog
chr3	185511687	Intron_Dist	20202	gwas_catalog
chr3	186220063	Hist_multi	9169	gwas_catalog
chr3	186459927	Exon_PCCDS	66	gwas_catalog
chr3	186480206	Intron_Dist	833	gwas_catalog
chr3	186530484	Intron_Dist	546	gwas_catalog
chr3	186570453	Exon_NCRNA	386	gwas_catalog
chr3	186573705	Exon_NCRNA	1733	gwas_catalog
chr3	186725887	Intron_Dist	1958	gwas_catalog
chr3	187649419	OpenChrom	1202	gwas_catalog
chr3	189383183	Intron_Dist	33816	gwas_catalog
chr3	190127678	Intron_Dist	13	training
chr3	190300004	Intron_Dist	17861	gwas_catalog
chr3	191857076	intergenic	4841	training
chr3	193335990	Intron_Dist	363	training
chr3	193374829	Intron_Dist	39	generalization_other
chr3	194858374	Intron_Dist	10461	gwas_catalog
chr4	980871	Exon_NCRNA	160	generalization_ncRNA
chr4	998179	Exon_NCRNA	132	generalization_ncRNA
chr4	1095281	Exon_NCRNA	423	gwas_catalog
chr4	1254535	Intron_Dist	4592	gwas_catalog
chr4	1309901	Intron_Dist	512	gwas_catalog
chr4	3495226	Exon_PCUTR	741	generalization_other
chr4	4648047	Intron_Dist	2656	gwas_catalog
chr4	5128159	Intron_Dist	13347	gwas_catalog
chr4	5749725	Enhancer	149	training
chr4	6271704	Exon_NCRNA	38	generalization_ncRNA
chr4	6276630	Intron_Dist	2547	gwas_catalog
chr4	6293740	Intron_Dist	15	training
chr4	9922167	Exon_PCCDS	30	gwas_catalog
chr4	9923004	Intron_Dist	807	gwas_catalog
chr4	9924319	Intron_Dist	256	gwas_catalog
chr4	9926967	Intron_Dist	1568	gwas_catalog
chr4	9934744	Intron_Dist	8792	gwas_catalog
chr4	9935910	Intron_Dist	7626	gwas_catalog
chr4	9944052	Intron_Dist	382	gwas_catalog
chr4	9966380	Intron_Dist	15835	gwas_catalog
chr4	9987226	Intron_Dist	66	gwas_catalog
chr4	9995182	Intron_Dist	2416	gwas_catalog
chr4	10286301	Hist_multi	126404	gwas_catalog
chr4	15397364	Intron_Dist	13978	gwas_catalog
chr4	15989860	Intron_Dist	520	training
chr4	16502767	Intron_Dist	1730	gwas_catalog
chr4	17500790	Intron_Dist	2551	training
chr4	17797966	Hist_multi	8414	gwas_catalog
chr4	17877487	Exon_PCCDS	971	gwas_catalog
chr4	17919811	Intron_Dist	5363	gwas_catalog
chr4	17993410	Intron_Dist	18901	gwas_catalog
chr4	20620683	Exon_NCRNA	293	gwas_catalog
chr4	21393616	Intron_Dist	-75712	gwas_catalog
chr4	24515631	Hist_multi	3645	gwas_catalog
chr4	31397618	Hist_multi	44805	gwas_catalog
chr4	34893855	intergenic	223036	gwas_catalog
chr4	38325036	Hist_multi	36255	gwas_catalog
chr4	38784724	Other_MC	183	gwas_catalog
chr4	38811551	Intron_Dist	-4736	gwas_catalog
chr4	39414993	Intron_Dist	5598	gwas_catalog
chr4	42965170	Intron_Dist	18	training
chr4	45175691	H3K9me3	122185	gwas_catalog
chr4	52890122	Exon_PCUTR	205	training
chr4	54414696	Intron_Dist	827	gwas_catalog
chr4	54676968	Intron_Dist	74879	gwas_catalog
chr4	55087581	Exon_NCRNA	8002	gwas_catalog
chr4	55124460	Intron_Dist	463	gwas_catalog
chr4	55161473	Exon_PCUTR	182	training
chr4	57913253	Intron_Dist	6153	gwas_catalog
chr4	68606198	Exon_PCUTR	245	generalization_other
chr4	69673553	Hist_multi	8651	gwas_catalog
chr4	72608383	Intron_Dist	795	gwas_catalog
chr4	72609398	Intron_Dist	1810	gwas_catalog
chr4	72618323	Exon_PCCDS	45	gwas_catalog
chr4	72618334	Exon_PCCDS	34	gwas_catalog
chr4	74301817	Intron_Dist	248	training
chr4	74977837	PromFlanking	2264	gwas_catalog
chr4	81157703	Hist_multi	30631	gwas_catalog
chr4	87958395	Intron_Dist	8922	gwas_catalog
chr4	88940596	Intron_Dist	13	training
chr4	88996844	Exon_NCRNA	235	generalization_ncRNA
chr4	89001893	Hist_multi	5284	gwas_catalog
chr4	89028775	Enhancer	356	gwas_catalog
chr4	89052323	Exon_PCCDS	43	gwas_catalog
chr4	89083666	Intron_Dist	3310	gwas_catalog
chr4	89444948	Exon_NCRNA	136	training
chr4	89866713	Intron_Dist	7320	gwas_catalog
chr4	89872176	Intron_Dist	12783	gwas_catalog
chr4	89875909	Intron_Dist	16516	gwas_catalog
chr4	89883979	Intron_Dist	24586	gwas_catalog
chr4	90626111	Intron_Dist	12546	gwas_catalog
chr4	90637601	Intron_Dist	3375	gwas_catalog
chr4	90639515	Intron_Dist	1461	gwas_catalog
chr4	90641340	Intron_Dist	244	gwas_catalog
chr4	90644454	Intron_Dist	2870	gwas_catalog
chr4	90647315	Exon_PCUTR	219	training
chr4	91136741	Intron_Dist	19754	gwas_catalog
chr4	100239319	Exon_PCCDS	23	gwas_catalog
chr4	100248642	Intron_Dist	6172	gwas_catalog
chr4	100250419	Intron_Dist	7515	gwas_catalog
chr4	100512792	Intron_Dist	15	training
chr4	100522736	Intron_Dist	27	training
chr4	102560290	Intron_Dist	30269	gwas_catalog
chr4	102751076	Exon_PCCDS	112	gwas_catalog
chr4	104054686	Intron_Dist	165	gwas_catalog
chr4	106578754	Intron_Dist	1456	gwas_catalog
chr4	106688904	Intron_Dist	6723	gwas_catalog
chr4	108304199	H3K27me3	81554	gwas_catalog
chr4	108945190	Exon_NCRNA	400	training
chr4	108948955	Exon_NCRNA	38	training
chr4	111539855	Exon_NCRNA	10	training
chr4	111703510	Hist_multi	12121	gwas_catalog
chr4	111705768	Hist_multi	9863	gwas_catalog
chr4	111708287	Hist_multi	7344	gwas_catalog
chr4	111710169	Hist_multi	5462	gwas_catalog
chr4	111714889	OpenChrom	742	gwas_catalog
chr4	111718067	Exon_NCRNA	51	gwas_catalog
chr4	112611750	Hist_multi	42116	gwas_catalog
chr4	113855477	Intron_Dist	29806	gwas_catalog
chr4	116196306	Hist_multi	161707	gwas_catalog
chr4	118334619	Exon_NCRNA	7097	gwas_catalog
chr4	118646907	Hist_multi	36817	gwas_catalog
chr4	121604434	Hist_multi	1747	gwas_catalog
chr4	123009733	H3K9me3	64007	gwas_catalog
chr4	123509421	Hist_multi	24495	gwas_catalog
chr4	123629002	Hist_multi	19311	gwas_catalog
chr4	123665180	Exon_PCUTR	2143	generalization_other
chr4	124051467	Intron_Dist	28129	gwas_catalog
chr4	130338059	H3K9me3	-111997	gwas_catalog
chr4	140447105	Intron_Dist	2515	gwas_catalog
chr4	140795327	Intron_Dist	15061	gwas_catalog
chr4	144702474	Intron_Dist	19792	gwas_catalog
chr4	145431497	Intron_Dist	-1105	gwas_catalog
chr4	145445779	Intron_Dist	15387	gwas_catalog
chr4	145460230	Intron_Dist	29838	gwas_catalog
chr4	145485738	Intron_Dist	55346	gwas_catalog
chr4	145506456	Intron_Dist	58431	gwas_catalog
chr4	145567827	Exon_PCUTR	280	training
chr4	145574844	Intron_Dist	894	gwas_catalog
chr4	148400819	Hist_multi	1710	gwas_catalog
chr4	155479261	H3K9me3	5024	gwas_catalog
chr4	155481541	TFBS	2744	gwas_catalog
chr4	155482743	Hist_multi	1542	gwas_catalog
chr4	155486360	Exon_NCRNA	23	training
[truncated: 991 more rows]
