# Supplementary material for: Ranking of non-coding pathogenic variants and putative essential regions of the human genome
Source: Nat Commun. 2019 Nov 20;10:5241. doi: 10.1038/s41467-019-13212-3 (PMC6868241; doi:10.1038/s41467-019-13212-3)
Supplement: Supplementary file 4 — Supplementary Data 3 [file 41467_2019_13212_MOESM4_ESM.txt]

chromosome	start (left most coordinate, hg19)	variant type	associated disease	mode of inheritance	ncER percentile
chr1	8021919	C>G	Parkinson_disease_7_autosomal_recessive_earlyonset	recessive	98.801
chr1	8021928	dup	Parkinson_disease_7_autosomal_recessive_earlyonset	recessive	98.7919
chr1	45481173	G>T	Porphyria_cutanea_tarda_susceptibility_to	dominant	97.0764
chr1	91381763	G>A	Myopia_21_autosomal_dominant	dominant	98.6407
chr1	91382343	C>G	Myopia_21_autosomal_dominant	dominant	98.3165
chr1	100661453	A>C	Maple_syrup_urine_disease_type_Ia	recessive	88.8151
chr1	171621759	C>T	Glaucoma_1A_primary_open_angle	dominant	99.2403
chr1	171621877	A>C	Glaucoma_1A_primary_open_angle	dominant	97.0869
chr1	209806373	G>A	Epidermolysis_bullosa_junctional_nonHerlitz_type	recessive	98.3434
chr1	209989478	C>CA	van_der_Woude_syndrome	dominant	99.9859
chr10	27389371	C>T	Thrombocytopenia2	dominant	98.0015
chr10	27389373	C>T	Thrombocytopenia2	dominant	98.0015
chr10	27389374	C>A	Thrombocytopenia2	dominant	98.496
chr10	27389376	A>C	Thrombocytopenia2	dominant	98.496
chr10	27389380	T>G	Thrombocytopenia2	dominant	98.496
chr10	27389381	T>G	Thrombocytopenia2	dominant	98.0015
chr10	27389382	A>G	Thrombocytopenia2	dominant	98.0015
chr10	27389383	G>A	Thrombocytopenia2	dominant	98.496
chr10	27389389	G>A	Thrombocytopenia2	dominant	98.3261
chr10	79769277	G>A	Leukodystrophy_hypomyelinating_7	recessive	85.8834
chr11	2181258	G>A	Diabetes_mellitus_permanent_neonatal	dominant	69.2408
chr11	5248050	G>A	Thalassemias_beta	dominant	99.2948
chr11	5248257	G>C	Thalassemias_beta	dominant	99.8206
chr11	5248280	G>A	Thalassemias_beta	dominant	99.8809
chr11	5248291	del	Thalassemias_beta	dominant	99.4059
chr11	5248294	C>T	Thalassemias_beta	dominant	99.7907
chr11	5248325	CTT>C	Thalassemias_beta	dominant	99.5265
chr11	5248329	A>C	Thalassemias_beta	dominant	99.6628
chr11	5248330	A>G	Thalassemias_beta	dominant	99.8206
chr11	5248331	T>C	Thalassemias_beta	dominant	99.6662
chr11	5248332	A>G	Thalassemias_beta	dominant	99.7073
chr11	5248333	C>A	Thalassemias_beta	dominant	99.6628
chr11	5248372	G>A	Thalassemias_beta	dominant	99.7646
chr11	5248374	T>A	Thalassemias_beta	dominant	99.6662
chr11	5248387	C>G	Thalassemias_beta	dominant	99.7509
chr11	5248388	C>A	Thalassemias_beta	dominant	99.6476
chr11	5248389	C>A	Thalassemias_beta	dominant	99.8206
chr11	5248391	G>A	Thalassemias_beta	dominant	99.7907
chr11	5248393	C>T	Thalassemias_beta	dominant	99.6476
chr11	5248402	C>T	Thalassemias_beta	dominant	99.7073
chr11	68542250	delTT	CPT_deficiency_hepatic_type_IA	recessive	90.982
chr11	108141210	del	Ataxiatelangiectasia	recessive	94.9724
chr12	15130918	G>C	Achromatopsia_6	dominant	82.7081
chr12	102123009	delACTT	Spermatogenic_failure_4	dominant	69.0606
chr13	29233225	del	Keratosis_linearis_with_ichthyosis_congenita_and_sclerosing_keratoderma	recessive	99.73
chr13	29233227	delC	Keratosis_linearis_with_ichthyosis_congenita_and_sclerosing_keratoderma	recessive	99.73
chr13	100638514	T>A	Holoprosencephaly_5	dominant	99.9084
chr13	100638825	T>C	Holoprosencephaly_5	dominant	99.7363
chr13	100638890	T>A	Holoprosencephaly_5	dominant	99.7363
chr13	100638902	A>G	Holoprosencephaly_5	dominant	99.4193
chr15	73001821	delA	BardetBiedl_syndrome_4	recessive	93.7337
chr16	1412563	del	Mucolipidosis_III_gamma	recessive	97.3774
chr16	57673301	del	_Polymicrogyria_bilateral_perisylvian	recessive	85.5859
chr17	29577935	del	Neurofibromatosis_type_1	dominant	97.0634
chr17	68676303	T>C	Pierre_Robin_syndrome	dominant	97.1927
chr18	55247454	C>T	Protoporphyria_erythropoietic_autosomal_recessive_	recessive	97.7111
chr19	11200029	ACTC>A	Hypercholesterolemia_familial	dominant	99.9567
chr19	11200072	C>T	Hypercholesterolemia_familial	dominant	99.9902
chr19	11200073	C>T	Hypercholesterolemia_familial	dominant	99.9932
chr19	11200083	C>T	Hypercholesterolemia_familial	dominant	99.9932
chr19	11200085	C>G	Hypercholesterolemia_familial	dominant	99.9902
chr19	11200086	del	Hypercholesterolemia_familial	dominant	99.9932
chr19	11200087	T>C	Hypercholesterolemia_familial	dominant	99.9456
chr19	11200089	C>G	Hypercholesterolemia_familial	dominant	99.9932
chr19	11200104	T>C	Hypercholesterolemia_familial	dominant	99.2435
chr19	11200105	C>T	Hypercholesterolemia_familial	dominant	99.9447
chr19	11200124	T>C	Hypercholesterolemia_familial	dominant	99.872
chr19	39137810	CA>C	Glomerulosclerosis_focal_segmental_1	dominant	93.9002
chr19	45449218	A>G	Hyperlipoproteinemia_type_Ib	recessive	98.4644
chr2	69553299	C>A	Myasthenia_congenital_12_with_tubular_aggregates	recessive	98.0086
chr2	209010778	delG	Cataract_39_	dominant	95.6266
chr2	234667582	A=	Hyperbilirubinemia_familial_transient_neonatal	recessive	86.0786
chr2	234668851	T>TCAT	CriglerNajjar_syndrome_type_II	recessive	99.9435
chr20	2451408	C>A	Cerebrocostomandibular_syndrome	dominant	99.3141
chr20	6074846	G>A	Kindler_syndrome	recessive	97.1451
chr21	27253647	del	Cerebral_amyloid_angiopathy_Dutch_Italian_Iowa_Flemish_Arctic_variants	dominant	99.8836
chr22	19710933	C>G	BernardSoulier_syndrome_type_B	recessive	98.3028
chr3	3188088	T>C	Retinitis_pigmentosa_and_erythrocytic_microcytosis	recessive	87.2488
chr3	49209095	C>T	Hodgkin_lymphoma_susceptibility_to	recessive	98.9976
chr3	128202163	del	Immunodeficiency_21	dominant	99.807
chr3	128598490	dup	Mitochondrial_complex_I_deficiency_due_to_ACAD9_deficiency	recessive	99.3654
chr3	169482906	G>C	Aplastic_anemia	dominant	99.9909
chr3	169482947	G>C	Dyskeratosis_congenita_autosomal_dominant_1	dominant	99.8631
chr3	169482948	C>G	Aplastic_anemia	dominant	99.8631
chr3	169483087	del	Aplastic_anemia	dominant	98.6787
chr5	1295161	A>C	_Melanoma_cutaneous_malignant_9	dominant	98.9012
chr5	63258025	del	Periodic_fever_menstrual_cycle_dependent	dominant	86.1323
chr5	63258026	delA	Periodic_fever_menstrual_cycle_dependent_	dominant	90.8632
chr5	112073008	A>T	Adenomatous_polyposis_coli	dominant	96.6492
chr6	6320808	A=	Factor_XIIIA_deficiency	recessive	91.7693
chr7	65438663	delTC	Mucopolysaccharidosis_VII	recessive	93.1367
chr7	81384505	del	Deafness_autosomal_recessive_39	recessive	99.845
chr7	81384514	del	Deafness_autosomal_recessive_39	recessive	99.845
chr7	117119337	T>G	Cystic_fibrosis_lung_disease_modifier_of	recessive	99.96
chr8	11331747	G>T	Maturityonset_diabetes_of_the_young_type_11	dominant	86.6577
chr8	11422122	BLK:XM_005272390.1:	Maturityonset_diabetes_of_the_young_type_11	dominant	96.9332
chr8	21988118	A>G	Hypotrichosis_4	dominant	99.9429
chr8	21988119	T>C	Hypotrichosis_4	dominant	99.9429
chr8	21988140	G>C	Hypotrichosis_4	dominant	99.9429
chr8	21988146	G>A	Hypotrichosis_4	dominant	99.9547
chr8	21988148	C>T	Hypotrichosis_4	dominant	99.9429
chr8	21988149	C>G	Hypotrichosis_4	dominant	99.9547
chr8	21988151	T>A	Hypotrichosis_4	dominant	99.9731
chr8	21988202	C>A	Hypotrichosis_4	dominant	99.9547
chr8	21988215	C>T	Hypotrichosis_4	dominant	99.9547
chr8	21988219	G>A	Hypotrichosis_4	dominant	99.9547
chr8	21988220	T>A	Hypotrichosis_4	dominant	99.9429
chr8	21988221	A>G	Hypotrichosis_4	dominant	99.9547
chr8	48844056	dupA	Immunodeficiency_26_with_or_without_neurologic_abnormalities	recessive	89.4441
chr9	35658025	dupGCTTCACAGAGTAGT	Cartilagehair_hypoplasia	recessive	98.4133
chr9	35658028	dupTCACAGAGTA	Cartilagehair_hypoplasia	recessive	98.0702
chr9	35658032	A>AGAGTAGT	Cartilagehair_hypoplasia	recessive	98.4133
chr9	35658035	insGTCCCCAGCTTCACAGA	Cartilagehair_hypoplasia	recessive	99.3977
chr9	116037892	del	Retinitis_pigmentosa_70	dominant	95.1455
chrX	13773248	delAATT	Retinitis_pigmentosa_23_	dominant	98.8313
chrX	22266301	A>G	Hypophosphatemic_rickets_Xlinked_dominant	dominant	98.1483
chrX	49834101	G>A	Dent_disease	recessive	98.0063
chrX	103031893	C>T	PelizaeusMerzbacher_disease	recessive	99.8341
chrX	107863456	A>G	Alport_syndrome	dominant	97.0116
chrX	123480184	C>T	Lymphoproliferative_syndrome_Xlinked_1	recessive	49.3203
chrX	135730217	A>C	Immunodeficiency_Xlinked_with_hyperIgM	recessive	99.8206
chrX	138612869	G>C	Hemophilia_B	recessive	99.8892
chrX	138612871	A>G	Hemophilia_B	recessive	99.7312
chrX	138612872	C>G	Hemophilia_B	recessive	99.9421
chrX	138612874	T>G	Hemophilia_B	recessive	99.9421
chrX	138612875	T>A	Hemophilia_B	recessive	99.8892
chrX	138612876	G>C	Hemophilia_B	recessive	99.8892
chrX	138612889	G>A	Hemophilia_B	recessive	99.3332
chrX	138612890	A>T	Hemophilia_B	recessive	99.4727
chrX	138612900	T>A	Hemophilia_B	recessive	99.9421
chrX	138612901	T>C	Hemophilia_B	recessive	99.8892
chrX	138612902	T>C	Hemophilia_B	recessive	99.3427
chrX	138612903	C>G	Hemophilia_B	recessive	99.9421
chrX	138612905	del	Hemophilia_B	recessive	99.7312
chrX	138612906	A>G	Hemophilia_B	recessive	99.9421
chrX	138612907	A>G	Hemophilia_B	recessive	99.8892
chrX	153991099	C>G	Dyskeratosis_congenita_Xlinked	recessive	99.0963
