# Supplementary material for: Ranking of non-coding pathogenic variants and putative essential regions of the human genome
Source: Nat Commun. 2019 Nov 20;10:5241. doi: 10.1038/s41467-019-13212-3 (PMC6868241; doi:10.1038/s41467-019-13212-3)
Supplement: Supplementary file 5 — Supplementary Data 2 [file 41467_2019_13212_MOESM5_ESM.xlsx]

## Sheet: Sheet1
labels	Feature	Category	Input Data type	Method	Type	Source	Ref
CADD	CADD	score	conservation; open chromatin (DNase); TFBS; CpG content; GC content; histone marks, etc; 64 features	support vector machine	numeric	http://krishna.gs.washington.edu/download/CADD/v1.3/whole_genome_SNVs.tsv.gz	10.1038/ng.2892
ncEigen	ncEigen	score	conservation; allelic frequency by population histone marks; TFBS; open chromatin (Dnase, FAIRE,etc); 29 features	unsupervised learning	numeric	https://xioniti01.u.hpc.mssm.edu/v1.1/Eigen_hg19_noncoding_annot_chr*.tab.bgz	10.1038/ng.3477
FATHMM	FATHMM	score	conservation; Histone marks; TFBS; open chromatin (DNase, FAIRE); GC content, etc; 10 feature types (1,281 features)	hidden markov model	numeric	http://fathmm.biocompute.org.uk/database/fathmm-MKL_Current_zerobased.tab.gz	10.1093/bioinformatics/btv009
FunSeq2	FunSeq2	score	inter/intra-species conservation; TFBS; ncRNA; network centrality, etc; 11 feature types	weighted scoring model	numeric	http://org.gersteinlab.funseq.s3-website-us-east-1.amazonaws.com/funseq2.1.2/hg19_NCscore_funseq216.tsv.bgz	10.1186/s13059-014-0480-5
LINSIGHT	LINSIGHT	score	conservation; open chromatin (Dnase, FAIRE); histone marks; TFBS; FANTOM5 enhancer, etc; 48 features	generalized linear model	numeric	http://compgen.cshl.edu/~yihuang/tracks/LINSIGHT.bw	10.1038/ng.3810
ncRVIS	ncRVIS	score	observed versus expected human genetic diversity (untranslated regions of genes)	WGS	numeric	http://journals.plos.org/plosgenetics/article/file?type=supplementary&id=info:doi/10.1371/journal.pgen.1005492.s011	10.1371/journal.pgen.1005492
ORION	ORION	score	observed versus expected site-frequency spectrum	WGS	numeric	https://figshare.com/articles/Orion_Scores/4541632/1	https://dx.doi.org/10.1371%2Fjournal.pone.0181604
ReMM	ReMM	score	conservation; CpG content; GC content; histone marks; FANTOM5 enhancers; allelic frequency in 1KG, etc; 26 features	random forest model	numeric	http://remm.visze.de/files/ReMM.v0.3.1.tsv.gz	10.1016/j.ajhg.2016.07.005
3D-anchors	all-anchors	structure	HiC in 8 cell lines	HiC	discrete (the number of cell types, the region was annotated as anchor)	ftp://ftp.ncbi.nlm.nih.gov/geo/series/GSE63nnn/GSE63525/suppl/	10.1016/j.cell.2014.11.021
3D-domains	all-domains	structure	HiC in 8 cell lines	HiC	discrete (the number of cell types, the region was annotated as domain)	ftp://ftp.ncbi.nlm.nih.gov/geo/series/GSE63nnn/GSE63525/suppl/	10.1016/j.cell.2014.11.021
3D-loops	all-loops	structure	HiC in 8 cell lines	HiC	discrete (the number of cell types, the region was annotated as loop)	ftp://ftp.ncbi.nlm.nih.gov/geo/series/GSE63nnn/GSE63525/suppl/	10.1016/j.cell.2014.11.021
FIREs	FIREs	structure	HiC in 21 primary human tissues and cell types	HiC	discrete (the number of cell types, the region was annotated as FIRE)	ftp://ftp.ncbi.nlm.nih.gov/geo/series/GSE87nnn/GSE87112/suppl/GSE87112_file.tar.gz	10.1016/j.celrep.2016.10.061
TADs	TADs	structure	HiC in 21 primary human tissues and cell types	HiC	discrete (the number of cell types, the region was annotated as TAD)	ftp://ftp.ncbi.nlm.nih.gov/geo/series/GSE87nnn/GSE87112/suppl/GSE87112_file.tar.gz	10.1016/j.celrep.2016.10.061
Enhancer Interaction (IA)	enhancerTSS_bin	structure	CAGE expression atlas encompassing 432 primary cells, 135 tissues and 241 cell lines	CAGE; pairewise expression correlation	binary	http://enhancer.binf.ku.dk/presets/enhancer_tss_associations.bed	10.1038/nature12787
Enhancer Essentiality (pLI)	enhancerTSS_ess	structure	CAGE expression atlas encompassing 432 primary cells, 135 tissues and 241 cell lines	CAGE; pairewise expression correlation	numeric (associated essentiality score)	http://enhancer.binf.ku.dk/presets/enhancer_tss_associations.bed	10.1038/nature12787
pcHi-C Interaction (IA)	pcHi-C_bin	structure	promoter capture Hi-C in lymphoblast cell lines	pcHiC	binary	https://static-content.springer.com/esm/art%3A10.1038%2Fs41588-018-0062-7/MediaObjects/41588_2018_62_MOESM6_ESM.txt	10.1038/s41588-018-0062-7
pcHi-C Essentiality (pLI)	pcHi-C_ess	structure	promoter capture Hi-C in lymphoblast cell lines	pcHiC	numeric (associated essentiality score)	https://static-content.springer.com/esm/art%3A10.1038%2Fs41588-018-0062-7/MediaObjects/41588_2018_62_MOESM6_ESM.txt	10.1038/s41588-018-0062-7
3D-Nucleosome_1	MNaseGSM920558	structure	MNase signal in GM2878 cell line	MNase	numeric	https://www.ncbi.nlm.nih.gov/geo/query/acc.cgi?acc=GSM920558	https://www.encodeproject.org/
3D-Nucleosome_2	MNaseGSM920557	structure	MNase signal in K562 cell line	MNase	numeric	https://www.ncbi.nlm.nih.gov/geo/query/acc.cgi?acc=GSM920557	https://www.encodeproject.org/
Tissue Expression	LogMedExp_no0	regulatory	log median gene expression values across tissues that the gene was expressed in	RNAseq	numeric	https://storage.googleapis.com/gtex_analysis_v7/rna_seq_data/GTEx_Analysis_2016-01-15_v7_RNASeQCv1.1.8_gene_median_tpm.gct.gz	10.1038/nature24277
Global Expression	LogMedExp	regulatory	log median gene expression values across all tissues	RNAseq	numeric	https://storage.googleapis.com/gtex_analysis_v7/rna_seq_data/GTEx_Analysis_2016-01-15_v7_RNASeQCv1.1.8_gene_median_tpm.gct.gz	10.1038/nature24277
Expression Variance	LogStdExp	regulatory	log standard deviation in gene expression values across individuals (median across tissues)	RNAseq	numeric	https://storage.googleapis.com/gtex_analysis_v7/rna_seq_data/GTEx_Analysis_2016-01-15_v7_RNASeQCv1.1.8_gene_tpm.gct.gz	10.1038/nature24277
STARR_1	STARRnaive	regulatory	functional component in naïve hESCs	ChIP-STARR-seq	numeric	https://www.biorxiv.org/highwire/filestream/47369/field_highwire_adjunct_files/5/146696-6.zip	10.1101/146696
STARR_2	STARRprimed	regulatory	functional component in primed hESCs	ChIP-STARR-seq	numeric	https://www.biorxiv.org/highwire/filestream/47369/field_highwire_adjunct_files/5/146696-6.zip	10.1101/146696
Super Enhancer_1	superEnhancerprimed	regulatory	functional component within super enhancer in primed hESCs	ChIP-STARR-seq	numeric	https://www.biorxiv.org/highwire/filestream/47369/field_highwire_adjunct_files/5/146696-6.zip	10.1101/146696
Super Enhancer_2	superEnhancernaive	regulatory	functional component within super enhancer in naïve hESCs	ChIP-STARR-seq	numeric	https://www.biorxiv.org/highwire/filestream/47369/field_highwire_adjunct_files/5/146696-6.zip	10.1101/146696
Vista_1	enhancerVista_cellTypes	regulatory	experimentally validated human non coding fragments with gene enhancer activity	reporter staining in transgenic mouse	discrete (the number of cell types the enhancer was active in)	https://enhancer.lbl.gov/cgi-bin/imagedb3.pl?show=1;page=1;form=search;search.form=no;page_size=100;search.result=yes;order=hs;action=search;search.sequence=1	10.1093/nar/gkl822
Vista_2	enhancerVista_activity	regulatory	experimentally validated human non coding fragments with gene enhancer activity	reporter staining in transgenic mouse	numeric (mean activity in the active tissues)	https://enhancer.lbl.gov/cgi-bin/imagedb3.pl?show=1;page=1;form=search;search.form=no;page_size=100;search.result=yes;order=hs;action=search;search.sequence=1	10.1093/nar/gkl822
lncRNA_1	lncRNA_permissive	regulatory	FANTOM CAGE associated transcriptome	CAGE + RNAseq	binary	http://fantom.gsc.riken.jp/5/suppl/Hon_et_al_2016/data/assembly/lv2_permissive/FANTOM_CAT.lv2_permissive.only_*lncRNA.gtf.gz	https://www.nature.com/articles/nature21374
lncRNA_2	lncRNA_robust	regulatory	FANTOM CAGE associated transcriptome	CAGE + RNAseq	binary	http://fantom.gsc.riken.jp/5/suppl/Hon_et_al_2016/data/assembly/lv3_robust/FANTOM_CAT.lv3_robust.only_*lncRNA.gtf.gz	https://www.nature.com/articles/nature21374
lncRNA_3	lncRNA_stringent	regulatory	FANTOM CAGE associated transcriptome	CAGE + RNAseq	binary	http://fantom.gsc.riken.jp/5/suppl/Hon_et_al_2016/data/assembly/lv4_stringent/FANTOM_CAT.lv4_stringent.only_*lncRNA.gtf.gz	https://www.nature.com/articles/nature21374
CDTS	CDTS	essentiality	observed versus expected human genetic diversity (genome-wide)	WGS	numeric	http://www.hli-opendata.com/noncoding/Pipeline/CDTS_diff_perc_coordsorted_gnomAD_N15496_hg19.bed.gz	10.1038/s41588-018-0062-7
pLI	geneEssentiality	essentiality	observed versus expected human genetic diversity (protein coding region)	WES	numeric	ftp://ftp.broadinstitute.org/pub/ExAC_release/release1/manuscript_data/forweb_cleaned_exac_r03_march16_z_data_pLI.txt.gz	https://www.nature.com/articles/nature19057
Haploinsuffciency	haploI	essentiality	integration of diverse genomic, evolutionary and function properties	assessment of individual predictor variables with ROC AUC	numeric	https://ndownloader.figshare.com/files/410746	https://doi.org/10.1371/journal.pgen.1001154
ClinGen	ClinGen	essentiality	clinical genome ressource	curation database	discrete	ftp://ftp.ncbi.nlm.nih.gov/pub/dbVar/clingen	10.1056/NEJMsr1406261
AR Genes	AR	essentiality	union of the Berg and Blekhman recessive lists (see https://github.com/macarthur-lab/gene_lists)	manual curation	binary	https://github.com/macarthur-lab/gene_lists/blob/master/lists/all_ar.tsv	10.1038/gim.2012.112 and 10.1016/j.cub.2008.04.074
AD Genes	AD	essentiality	union of the Berg and Blekhman dominant lists (see https://github.com/macarthur-lab/gene_lists)	manual curation	binary	https://github.com/macarthur-lab/gene_lists/blob/master/lists/all_ad.tsv	10.1038/gim.2012.112 and 10.1016/j.cub.2008.04.074
OMIM Genes	OMIM	essentiality	human genes and genetic disorders	knowlegebase database	binary	https://raw.githubusercontent.com/macarthur-lab/gene_lists/master/other_data/omim.full.tsv	https://doi.org/10.1093/nar/gki033
